# Supplementary material for: Masu salmon species complex relationships and sex chromosomes revealed from analyses of the masu salmon (Oncorhynchus masou masou) genome assembly
Source: G3 (Bethesda). 2024 Nov 28;15(2):jkae278. doi: 10.1093/g3journal/jkae278 (PMC11797027; doi:10.1093/g3journal/jkae278)
Supplement: jkae278_Supplementary_Data [file jkae278_supplementary_data.zip › File_S1_G3-2024-405504.xlsx]

## Sheet: Sheet1
Scaffold/Contig	Size (bp)	Status
scaffold_2012	93222	potential haplotig
scaffold_2045	90922	potential haplotig
scaffold_2092	87760	potential haplotig
scaffold_2152	83851	potential haplotig
scaffold_2214	79269	potential haplotig
scaffold_2326	72566	potential haplotig
scaffold_2360	70655	potential haplotig
scaffold_2392	68588	potential haplotig
scaffold_2411	67522	potential haplotig
scaffold_2440	66302	potential haplotig
scaffold_2518	62062	potential haplotig
scaffold_2529	61625	potential haplotig
scaffold_2540	61024	potential haplotig
scaffold_2555	60280	potential haplotig
scaffold_2557	60223	potential haplotig
scaffold_2588	58965	potential haplotig
scaffold_2628	57033	potential haplotig
scaffold_2644	56321	potential haplotig
scaffold_2670	55483	potential haplotig
scaffold_2680	54967	potential haplotig
scaffold_2698	53845	potential haplotig
scaffold_2724	52962	potential haplotig
scaffold_2749	52062	potential haplotig
scaffold_2759	51854	potential haplotig
scaffold_2821	49934	potential haplotig
scaffold_2823	49889	potential haplotig
scaffold_2833	49619	potential haplotig
scaffold_2848	49372	potential haplotig
scaffold_2850	49366	potential haplotig
scaffold_2862	49144	potential haplotig
scaffold_2863	49112	potential haplotig
scaffold_2885	48554	potential haplotig
scaffold_2888	48534	potential haplotig
scaffold_2895	48206	potential haplotig
scaffold_2915	47853	potential haplotig
scaffold_2934	47148	potential haplotig
scaffold_2937	47121	potential haplotig
scaffold_2974	46473	potential haplotig
scaffold_2976	46465	potential haplotig
scaffold_2977	46464	potential haplotig
scaffold_2978	46436	potential haplotig
scaffold_2987	46301	potential haplotig
scaffold_2992	46183	potential haplotig
scaffold_3001	45876	potential haplotig
scaffold_3002	45868	potential haplotig
scaffold_3011	45759	potential haplotig
scaffold_3013	45750	potential haplotig
scaffold_3024	45640	potential haplotig
scaffold_3035	45279	potential haplotig
scaffold_3038	45171	potential haplotig
scaffold_3040	45131	potential haplotig
scaffold_3051	44878	potential haplotig
scaffold_3052	44867	potential haplotig
scaffold_3054	44828	potential haplotig
scaffold_3061	44553	potential haplotig
scaffold_3062	44551	potential haplotig
scaffold_3065	44516	potential haplotig
scaffold_3072	44436	potential haplotig
scaffold_3074	44410	potential haplotig
scaffold_3095	44113	potential haplotig
scaffold_3102	43993	potential haplotig
scaffold_3108	43934	potential haplotig
scaffold_3121	43772	potential haplotig
scaffold_3123	43733	potential haplotig
scaffold_3129	43654	potential haplotig
scaffold_3131	43605	potential haplotig
scaffold_3137	43513	potential haplotig
scaffold_3152	43335	potential haplotig
scaffold_3156	43290	potential haplotig
scaffold_3158	43279	potential haplotig
scaffold_3168	43125	potential haplotig
scaffold_3175	42971	potential haplotig
scaffold_3185	42919	potential haplotig
scaffold_3190	42851	potential haplotig
scaffold_3196	42732	potential haplotig
scaffold_3199	42683	potential haplotig
scaffold_3200	42680	potential haplotig
scaffold_3208	42524	potential haplotig
scaffold_3211	42457	potential haplotig
scaffold_3212	42382	potential haplotig
scaffold_3219	42224	potential haplotig
scaffold_3221	42220	potential haplotig
scaffold_3225	42198	potential haplotig
scaffold_3226	42194	potential haplotig
scaffold_3233	42110	potential haplotig
scaffold_3234	42109	potential haplotig
scaffold_3235	42100	potential haplotig
scaffold_3246	41887	potential haplotig
scaffold_3247	41854	potential haplotig
scaffold_3256	41745	potential haplotig
scaffold_3265	41589	potential haplotig
scaffold_3267	41578	potential haplotig
scaffold_3287	41279	potential haplotig
scaffold_3289	41271	potential haplotig
scaffold_3298	41079	potential haplotig
scaffold_3307	40851	potential haplotig
scaffold_3316	40702	potential haplotig
scaffold_3318	40665	potential haplotig
scaffold_3330	40334	potential haplotig
scaffold_3340	40183	potential haplotig
scaffold_3348	40106	potential haplotig
scaffold_3353	40034	potential haplotig
scaffold_3359	40002	potential haplotig
scaffold_3360	40001	potential haplotig
scaffold_3380	39683	potential haplotig
scaffold_3386	39579	potential haplotig
scaffold_3394	39533	potential haplotig
scaffold_3398	39494	potential haplotig
scaffold_3417	39195	potential haplotig
scaffold_3437	38826	potential haplotig
scaffold_3441	38748	potential haplotig
scaffold_3454	38656	potential haplotig
scaffold_3456	38635	potential haplotig
scaffold_3465	38488	potential haplotig
scaffold_3470	38415	potential haplotig
scaffold_3479	38278	potential haplotig
scaffold_3495	37983	potential haplotig
scaffold_3498	37922	potential haplotig
scaffold_3502	37843	potential haplotig
scaffold_3512	37616	potential haplotig
scaffold_3539	37275	potential haplotig
scaffold_3542	37175	potential haplotig
scaffold_3545	37151	potential haplotig
scaffold_3548	37127	potential haplotig
scaffold_3549	37122	potential haplotig
scaffold_3555	37062	potential haplotig
scaffold_3560	37009	potential haplotig
scaffold_3561	36999	potential haplotig
scaffold_3563	36987	potential haplotig
scaffold_3566	36940	potential haplotig
scaffold_3570	36913	potential haplotig
scaffold_3572	36884	potential haplotig
scaffold_3576	36821	potential haplotig
scaffold_3580	36784	potential haplotig
scaffold_3586	36726	potential haplotig
scaffold_3590	36696	potential haplotig
scaffold_3591	36696	potential haplotig
scaffold_3592	36689	potential haplotig
scaffold_3603	36580	potential haplotig
scaffold_3611	36504	potential haplotig
scaffold_3619	36414	potential haplotig
scaffold_3621	36363	potential haplotig
scaffold_3626	36308	potential haplotig
scaffold_3627	36303	potential haplotig
scaffold_3628	36279	potential haplotig
scaffold_3647	35978	potential haplotig
scaffold_3656	35876	potential haplotig
scaffold_3663	35820	potential haplotig
scaffold_3665	35799	potential haplotig
scaffold_3668	35754	potential haplotig
scaffold_3672	35718	potential haplotig
scaffold_3681	35606	potential haplotig
scaffold_3683	35571	potential haplotig
scaffold_3684	35552	potential haplotig
scaffold_3700	35427	potential haplotig
scaffold_3703	35391	potential haplotig
scaffold_3706	35368	potential haplotig
scaffold_3711	35333	potential haplotig
scaffold_3713	35329	potential haplotig
scaffold_3714	35321	potential haplotig
scaffold_3723	35132	potential haplotig
scaffold_3736	34995	potential haplotig
scaffold_3742	34949	potential haplotig
scaffold_3743	34941	potential haplotig
scaffold_3757	34781	potential haplotig
scaffold_3759	34769	potential haplotig
scaffold_3760	34761	potential haplotig
scaffold_3765	34737	potential haplotig
scaffold_3771	34664	potential haplotig
scaffold_3781	34563	potential haplotig
scaffold_3792	34440	potential haplotig
scaffold_3816	34236	potential haplotig
scaffold_3820	34188	potential haplotig
scaffold_3825	34130	potential haplotig
scaffold_3829	34102	potential haplotig
scaffold_3841	33979	potential haplotig
scaffold_3844	33955	potential haplotig
scaffold_3846	33947	potential haplotig
scaffold_3855	33910	potential haplotig
scaffold_3860	33847	potential haplotig
scaffold_3861	33841	potential haplotig
scaffold_3863	33833	potential haplotig
scaffold_3865	33824	potential haplotig
scaffold_3866	33813	potential haplotig
scaffold_3868	33759	potential haplotig
scaffold_3873	33704	potential haplotig
scaffold_3877	33667	potential haplotig
scaffold_3886	33540	potential haplotig
scaffold_3887	33533	potential haplotig
scaffold_3890	33483	potential haplotig
scaffold_3895	33468	potential haplotig
scaffold_3896	33450	potential haplotig
scaffold_3899	33419	potential haplotig
scaffold_3908	33329	potential haplotig
scaffold_3909	33329	potential haplotig
scaffold_3916	33203	potential haplotig
scaffold_3926	33130	potential haplotig
scaffold_3931	33089	potential haplotig
scaffold_3939	33027	potential haplotig
scaffold_3940	33026	potential haplotig
scaffold_3948	32906	potential haplotig
scaffold_3962	32760	potential haplotig
scaffold_3966	32667	potential haplotig
scaffold_3973	32618	potential haplotig
scaffold_3985	32447	potential haplotig
scaffold_4000	32228	potential haplotig
scaffold_4001	32218	potential haplotig
scaffold_4002	32216	potential haplotig
scaffold_4012	32045	potential haplotig
scaffold_4013	32042	potential haplotig
scaffold_4031	31913	potential haplotig
scaffold_4033	31910	potential haplotig
scaffold_4035	31899	potential haplotig
scaffold_4038	31893	potential haplotig
scaffold_4043	31845	potential haplotig
scaffold_4047	31788	potential haplotig
scaffold_4049	31760	potential haplotig
scaffold_4076	31484	potential haplotig
scaffold_4080	31466	potential haplotig
scaffold_4081	31464	potential haplotig
scaffold_4082	31460	potential haplotig
scaffold_4085	31404	potential haplotig
scaffold_4090	31348	potential haplotig
scaffold_4096	31260	potential haplotig
scaffold_4097	31251	potential haplotig
scaffold_4103	31224	potential haplotig
scaffold_4106	31163	potential haplotig
scaffold_4117	31088	potential haplotig
scaffold_4124	31027	potential haplotig
scaffold_4125	31020	potential haplotig
scaffold_4132	30950	potential haplotig
scaffold_4135	30946	potential haplotig
scaffold_4138	30935	potential haplotig
scaffold_4165	30661	potential haplotig
scaffold_4174	30539	potential haplotig
scaffold_4179	30496	potential haplotig
scaffold_4180	30493	potential haplotig
scaffold_4182	30472	potential haplotig
scaffold_4186	30429	potential haplotig
scaffold_4206	30229	potential haplotig
scaffold_4216	30150	potential haplotig
scaffold_4218	30137	potential haplotig
scaffold_4219	30136	potential haplotig
scaffold_4224	30110	potential haplotig
scaffold_4227	30078	potential haplotig
scaffold_4237	30006	potential haplotig
scaffold_4245	29945	potential haplotig
scaffold_4253	29884	potential haplotig
scaffold_4261	29846	potential haplotig
scaffold_4265	29810	potential haplotig
scaffold_4267	29803	potential haplotig
scaffold_4273	29729	potential haplotig
scaffold_4276	29694	potential haplotig
scaffold_4286	29567	potential haplotig
scaffold_4289	29540	potential haplotig
scaffold_4300	29455	potential haplotig
scaffold_4301	29452	potential haplotig
scaffold_4302	29438	potential haplotig
scaffold_4307	29412	potential haplotig
scaffold_4308	29405	potential haplotig
scaffold_4331	29189	potential haplotig
scaffold_4333	29184	potential haplotig
scaffold_4336	29159	potential haplotig
scaffold_4338	29127	potential haplotig
scaffold_4346	29030	potential haplotig
scaffold_4352	28978	potential haplotig
scaffold_4355	28957	potential haplotig
scaffold_4360	28916	potential haplotig
scaffold_4366	28861	potential haplotig
scaffold_4367	28851	potential haplotig
scaffold_4372	28806	potential haplotig
scaffold_4376	28756	potential haplotig
scaffold_4386	28684	potential haplotig
scaffold_4388	28678	potential haplotig
scaffold_4395	28609	potential haplotig
scaffold_4402	28521	potential haplotig
scaffold_4416	28375	potential haplotig
scaffold_4419	28366	potential haplotig
scaffold_4427	28310	potential haplotig
scaffold_4428	28302	potential haplotig
scaffold_4435	28224	potential haplotig
scaffold_4436	28220	potential haplotig
scaffold_4437	28217	potential haplotig
scaffold_4443	28180	potential haplotig
scaffold_4458	28093	potential haplotig
scaffold_4466	28029	potential haplotig
scaffold_4470	28010	potential haplotig
scaffold_4476	27972	potential haplotig
scaffold_4477	27967	potential haplotig
scaffold_4478	27951	potential haplotig
scaffold_4484	27910	potential haplotig
scaffold_4486	27908	potential haplotig
scaffold_4489	27881	potential haplotig
scaffold_4490	27880	potential haplotig
scaffold_4495	27850	potential haplotig
scaffold_4498	27830	potential haplotig
scaffold_4499	27818	potential haplotig
scaffold_4500	27810	potential haplotig
scaffold_4503	27767	potential haplotig
scaffold_4507	27743	potential haplotig
scaffold_4508	27733	potential haplotig
scaffold_4514	27703	potential haplotig
scaffold_4527	27576	potential haplotig
scaffold_4530	27561	potential haplotig
scaffold_4547	27436	potential haplotig
scaffold_4557	27377	potential haplotig
scaffold_4566	27302	potential haplotig
scaffold_4570	27263	potential haplotig
scaffold_4573	27244	potential haplotig
scaffold_4577	27226	potential haplotig
scaffold_4586	27138	potential haplotig
scaffold_4587	27124	potential haplotig
scaffold_4599	27034	potential haplotig
scaffold_4602	27009	potential haplotig
scaffold_4603	26991	potential haplotig
scaffold_4605	26982	potential haplotig
scaffold_4606	26967	potential haplotig
scaffold_4610	26917	potential haplotig
scaffold_4611	26902	potential haplotig
scaffold_4612	26895	potential haplotig
scaffold_4616	26880	potential haplotig
scaffold_4617	26880	potential haplotig
scaffold_4619	26873	potential haplotig
scaffold_4620	26866	potential haplotig
scaffold_4625	26824	potential haplotig
scaffold_4629	26818	potential haplotig
scaffold_4642	26749	potential haplotig
scaffold_4643	26747	potential haplotig
scaffold_4644	26735	potential haplotig
scaffold_4651	26670	potential haplotig
scaffold_4656	26634	potential haplotig
scaffold_4664	26547	potential haplotig
scaffold_4688	26336	potential haplotig
scaffold_4693	26320	potential haplotig
scaffold_4694	26319	potential haplotig
scaffold_4701	26249	potential haplotig
scaffold_4705	26215	potential haplotig
scaffold_4708	26212	potential haplotig
scaffold_4714	26197	potential haplotig
scaffold_4723	26147	potential haplotig
scaffold_4724	26139	potential haplotig
scaffold_4725	26121	potential haplotig
scaffold_4727	26110	potential haplotig
scaffold_4730	26096	potential haplotig
scaffold_4731	26094	potential haplotig
scaffold_4732	26084	potential haplotig
scaffold_4733	26078	potential haplotig
scaffold_4739	26023	potential haplotig
scaffold_4743	25988	potential haplotig
scaffold_4748	25949	potential haplotig
scaffold_4758	25864	potential haplotig
scaffold_4759	25844	potential haplotig
scaffold_4760	25836	potential haplotig
scaffold_4762	25810	potential haplotig
scaffold_4765	25790	potential haplotig
scaffold_4768	25785	potential haplotig
scaffold_4770	25760	potential haplotig
scaffold_4780	25716	potential haplotig
scaffold_4781	25715	potential haplotig
scaffold_4801	25593	potential haplotig
scaffold_4804	25582	potential haplotig
scaffold_4806	25563	potential haplotig
scaffold_4808	25557	potential haplotig
scaffold_4811	25551	potential haplotig
scaffold_4814	25542	potential haplotig
scaffold_4824	25444	potential haplotig
scaffold_4826	25433	potential haplotig
scaffold_4832	25372	potential haplotig
scaffold_4835	25356	potential haplotig
scaffold_4838	25349	potential haplotig
scaffold_4843	25285	potential haplotig
scaffold_4861	25198	potential haplotig
scaffold_4865	25192	potential haplotig
scaffold_4867	25173	potential haplotig
scaffold_4872	25153	potential haplotig
scaffold_4876	25124	potential haplotig
scaffold_4881	25086	potential haplotig
scaffold_4884	25085	potential haplotig
scaffold_4904	24953	potential haplotig
scaffold_4906	24944	potential haplotig
scaffold_4912	24894	potential haplotig
scaffold_4916	24876	potential haplotig
scaffold_4920	24815	potential haplotig
scaffold_4923	24774	potential haplotig
scaffold_4943	24622	potential haplotig
scaffold_4945	24614	potential haplotig
scaffold_4954	24533	potential haplotig
scaffold_4959	24506	potential haplotig
scaffold_4967	24492	potential haplotig
scaffold_4970	24482	potential haplotig
scaffold_4982	24438	potential haplotig
scaffold_4989	24416	potential haplotig
scaffold_5011	24306	potential haplotig
scaffold_5012	24306	potential haplotig
scaffold_5031	24169	potential haplotig
scaffold_5035	24135	potential haplotig
scaffold_5037	24129	potential haplotig
scaffold_5048	24031	potential haplotig
scaffold_5060	23959	potential haplotig
scaffold_5061	23956	potential haplotig
scaffold_5063	23946	potential haplotig
scaffold_5064	23938	potential haplotig
scaffold_5066	23937	potential haplotig
scaffold_5072	23922	potential haplotig
scaffold_5074	23892	potential haplotig
scaffold_5095	23752	potential haplotig
scaffold_5096	23752	potential haplotig
scaffold_5098	23724	potential haplotig
scaffold_5106	23687	potential haplotig
scaffold_5108	23681	potential haplotig
scaffold_5111	23672	potential haplotig
scaffold_5112	23670	potential haplotig
scaffold_5116	23641	potential haplotig
scaffold_5117	23639	potential haplotig
scaffold_5118	23633	potential haplotig
scaffold_5127	23605	potential haplotig
scaffold_5128	23600	potential haplotig
scaffold_5135	23562	potential haplotig
scaffold_5152	23463	potential haplotig
scaffold_5159	23422	potential haplotig
scaffold_5162	23404	potential haplotig
scaffold_5164	23398	potential haplotig
scaffold_5167	23385	potential haplotig
scaffold_5168	23383	potential haplotig
scaffold_5170	23376	potential haplotig
scaffold_5179	23320	potential haplotig
scaffold_5181	23308	potential haplotig
scaffold_5182	23305	potential haplotig
scaffold_5185	23288	potential haplotig
scaffold_5188	23261	potential haplotig
scaffold_5203	23146	potential haplotig
scaffold_5210	23116	potential haplotig
scaffold_5213	23082	potential haplotig
scaffold_5214	23072	potential haplotig
scaffold_5215	23069	potential haplotig
scaffold_5217	23067	potential haplotig
scaffold_5220	23059	potential haplotig
scaffold_5225	23044	potential haplotig
scaffold_5226	23037	potential haplotig
scaffold_5239	22968	potential haplotig
scaffold_5253	22841	potential haplotig
scaffold_5270	22734	potential haplotig
scaffold_5272	22729	potential haplotig
scaffold_5275	22708	potential haplotig
scaffold_5319	22464	potential haplotig
scaffold_5328	22440	potential haplotig
scaffold_5329	22433	potential haplotig
scaffold_5332	22410	potential haplotig
scaffold_5342	22368	potential haplotig
scaffold_5352	22330	potential haplotig
scaffold_5364	22274	potential haplotig
scaffold_5370	22232	potential haplotig
scaffold_5373	22226	potential haplotig
scaffold_5389	22159	potential haplotig
scaffold_5391	22151	potential haplotig
scaffold_5397	22112	potential haplotig
scaffold_5407	22076	potential haplotig
scaffold_5410	22068	potential haplotig
scaffold_5417	22037	potential haplotig
scaffold_5419	22031	potential haplotig
scaffold_5431	21946	potential haplotig
scaffold_5437	21917	potential haplotig
scaffold_5439	21906	potential haplotig
scaffold_5441	21905	potential haplotig
scaffold_5444	21886	potential haplotig
scaffold_5450	21874	potential haplotig
scaffold_5453	21847	potential haplotig
scaffold_5454	21846	potential haplotig
scaffold_5472	21768	potential haplotig
scaffold_5476	21744	potential haplotig
scaffold_5485	21714	potential haplotig
scaffold_5487	21709	potential haplotig
scaffold_5489	21700	potential haplotig
scaffold_5492	21681	potential haplotig
scaffold_5499	21646	potential haplotig
scaffold_5510	21605	potential haplotig
scaffold_5516	21592	potential haplotig
scaffold_5526	21551	potential haplotig
scaffold_5528	21543	potential haplotig
scaffold_5530	21525	potential haplotig
scaffold_5532	21504	potential haplotig
scaffold_5535	21469	potential haplotig
scaffold_5539	21462	potential haplotig
scaffold_5542	21445	potential haplotig
scaffold_5545	21419	potential haplotig
scaffold_5549	21408	potential haplotig
scaffold_5572	21291	potential haplotig
scaffold_5573	21273	potential haplotig
scaffold_5576	21260	potential haplotig
scaffold_5585	21227	potential haplotig
scaffold_5596	21182	potential haplotig
scaffold_5609	21087	potential haplotig
scaffold_5622	21039	potential haplotig
scaffold_5638	20980	potential haplotig
scaffold_5651	20935	potential haplotig
scaffold_5654	20926	potential haplotig
scaffold_5663	20904	potential haplotig
scaffold_5672	20854	potential haplotig
scaffold_5674	20850	potential haplotig
scaffold_5677	20825	potential haplotig
scaffold_5678	20824	potential haplotig
scaffold_5682	20818	potential haplotig
scaffold_5683	20813	potential haplotig
scaffold_5694	20748	potential haplotig
scaffold_5702	20730	potential haplotig
scaffold_5705	20727	potential haplotig
scaffold_5724	20631	potential haplotig
scaffold_5740	20543	potential haplotig
scaffold_5748	20503	potential haplotig
scaffold_5751	20497	potential haplotig
scaffold_5756	20467	potential haplotig
scaffold_5772	20413	potential haplotig
scaffold_5775	20390	potential haplotig
scaffold_5778	20368	potential haplotig
scaffold_5787	20334	potential haplotig
scaffold_5789	20317	potential haplotig
scaffold_5799	20285	potential haplotig
scaffold_5802	20283	potential haplotig
scaffold_5815	20248	potential haplotig
scaffold_5820	20225	potential haplotig
scaffold_5821	20224	potential haplotig
scaffold_5839	20129	potential haplotig
scaffold_5854	20059	potential haplotig
scaffold_5855	20057	potential haplotig
scaffold_5857	20028	potential haplotig
scaffold_5863	19997	potential haplotig
scaffold_5864	19989	potential haplotig
scaffold_5871	19973	potential haplotig
scaffold_5874	19965	potential haplotig
scaffold_5877	19950	potential haplotig
scaffold_5879	19948	potential haplotig
scaffold_5881	19941	potential haplotig
scaffold_5882	19940	potential haplotig
scaffold_5887	19933	potential haplotig
scaffold_5893	19923	potential haplotig
scaffold_5894	19920	potential haplotig
scaffold_5897	19909	potential haplotig
scaffold_5898	19900	potential haplotig
scaffold_5900	19891	potential haplotig
scaffold_5902	19887	potential haplotig
scaffold_5923	19820	potential haplotig
scaffold_5939	19754	potential haplotig
scaffold_5950	19710	potential haplotig
scaffold_5956	19703	potential haplotig
scaffold_5959	19689	potential haplotig
scaffold_5967	19654	potential haplotig
scaffold_5969	19636	potential haplotig
scaffold_5970	19633	potential haplotig
scaffold_5975	19620	potential haplotig
scaffold_5979	19603	potential haplotig
scaffold_5984	19594	potential haplotig
scaffold_5989	19575	potential haplotig
scaffold_6000	19541	potential haplotig
scaffold_6010	19495	potential haplotig
scaffold_6032	19398	potential haplotig
scaffold_6037	19380	potential haplotig
scaffold_6045	19338	potential haplotig
scaffold_6046	19326	potential haplotig
scaffold_6051	19315	potential haplotig
scaffold_6060	19271	potential haplotig
scaffold_6061	19269	potential haplotig
scaffold_6066	19255	potential haplotig
scaffold_6071	19248	potential haplotig
scaffold_6078	19228	potential haplotig
scaffold_6087	19214	potential haplotig
scaffold_6097	19180	potential haplotig
scaffold_6099	19175	potential haplotig
scaffold_6100	19174	potential haplotig
scaffold_6103	19148	potential haplotig
scaffold_6107	19136	potential haplotig
scaffold_6108	19133	potential haplotig
scaffold_6109	19127	potential haplotig
scaffold_6113	19112	potential haplotig
scaffold_6122	19074	potential haplotig
scaffold_6124	19068	potential haplotig
scaffold_6127	19061	potential haplotig
scaffold_6128	19060	potential haplotig
scaffold_6129	19058	potential haplotig
scaffold_6136	19034	potential haplotig
scaffold_6137	19033	potential haplotig
scaffold_6162	18911	potential haplotig
scaffold_6163	18907	potential haplotig
scaffold_6167	18887	potential haplotig
scaffold_6169	18883	potential haplotig
scaffold_6188	18811	potential haplotig
scaffold_6190	18802	potential haplotig
scaffold_6191	18784	potential haplotig
scaffold_6194	18779	potential haplotig
scaffold_6203	18755	potential haplotig
scaffold_6205	18744	potential haplotig
scaffold_6209	18738	potential haplotig
scaffold_6215	18704	potential haplotig
scaffold_6225	18666	potential haplotig
scaffold_6230	18658	potential haplotig
scaffold_6238	18624	potential haplotig
scaffold_6241	18623	potential haplotig
scaffold_6252	18600	potential haplotig
scaffold_6261	18577	potential haplotig
scaffold_6263	18573	potential haplotig
scaffold_6273	18539	potential haplotig
scaffold_6290	18480	potential haplotig
scaffold_6291	18480	potential haplotig
scaffold_6292	18477	potential haplotig
scaffold_6295	18467	potential haplotig
scaffold_6300	18438	potential haplotig
scaffold_6301	18430	potential haplotig
scaffold_6302	18420	potential haplotig
scaffold_6305	18411	potential haplotig
scaffold_6306	18407	potential haplotig
scaffold_6314	18384	potential haplotig
scaffold_6343	18291	potential haplotig
scaffold_6353	18265	potential haplotig
scaffold_6361	18248	potential haplotig
scaffold_6367	18228	potential haplotig
scaffold_6371	18203	potential haplotig
scaffold_6377	18177	potential haplotig
scaffold_6380	18172	potential haplotig
scaffold_6386	18154	potential haplotig
scaffold_6392	18122	potential haplotig
scaffold_6405	18082	potential haplotig
scaffold_6417	18054	potential haplotig
scaffold_6419	18051	potential haplotig
scaffold_6433	18007	potential haplotig
scaffold_6441	17963	potential haplotig
scaffold_6448	17930	potential haplotig
scaffold_6460	17875	potential haplotig
scaffold_6463	17849	potential haplotig
scaffold_6466	17827	potential haplotig
scaffold_6468	17819	potential haplotig
scaffold_6479	17796	potential haplotig
scaffold_6481	17792	potential haplotig
scaffold_6490	17762	potential haplotig
scaffold_6493	17728	potential haplotig
scaffold_6509	17694	potential haplotig
scaffold_6526	17630	potential haplotig
scaffold_6527	17629	potential haplotig
scaffold_6532	17616	potential haplotig
scaffold_6538	17601	potential haplotig
scaffold_6540	17592	potential haplotig
scaffold_6546	17579	potential haplotig
scaffold_6549	17571	potential haplotig
scaffold_6550	17571	potential haplotig
scaffold_6559	17542	potential haplotig
scaffold_6560	17541	potential haplotig
scaffold_6573	17475	potential haplotig
scaffold_6575	17467	potential haplotig
scaffold_6578	17461	potential haplotig
scaffold_6595	17389	potential haplotig
scaffold_6597	17379	potential haplotig
scaffold_6603	17362	potential haplotig
scaffold_6619	17317	potential haplotig
scaffold_6631	17263	potential haplotig
scaffold_6634	17244	potential haplotig
scaffold_6648	17206	potential haplotig
scaffold_6661	17183	potential haplotig
scaffold_6663	17175	potential haplotig
scaffold_6676	17126	potential haplotig
scaffold_6694	17067	potential haplotig
scaffold_6700	17051	potential haplotig
scaffold_6704	17043	potential haplotig
scaffold_6705	17042	potential haplotig
scaffold_6707	17027	potential haplotig
scaffold_6708	17027	potential haplotig
scaffold_6709	17020	potential haplotig
scaffold_6716	17002	potential haplotig
scaffold_6720	16999	potential haplotig
scaffold_6721	16988	potential haplotig
scaffold_6723	16973	potential haplotig
scaffold_6734	16937	potential haplotig
scaffold_6736	16929	potential haplotig
scaffold_6749	16864	potential haplotig
scaffold_6750	16862	potential haplotig
scaffold_6752	16860	potential haplotig
scaffold_6775	16800	potential haplotig
scaffold_6782	16779	potential haplotig
scaffold_6789	16747	potential haplotig
scaffold_6797	16729	potential haplotig
scaffold_6806	16714	potential haplotig
scaffold_6817	16680	potential haplotig
scaffold_6818	16679	potential haplotig
scaffold_6831	16644	potential haplotig
scaffold_6832	16643	potential haplotig
scaffold_6845	16595	potential haplotig
scaffold_6856	16566	potential haplotig
scaffold_6862	16536	potential haplotig
scaffold_6869	16517	potential haplotig
scaffold_6872	16513	potential haplotig
scaffold_6876	16508	potential haplotig
scaffold_6882	16491	potential haplotig
scaffold_6903	16420	potential haplotig
scaffold_6922	16348	potential haplotig
scaffold_6925	16344	potential haplotig
scaffold_6957	16243	potential haplotig
scaffold_6958	16241	potential haplotig
scaffold_6960	16233	potential haplotig
scaffold_6963	16220	potential haplotig
scaffold_6965	16209	potential haplotig
scaffold_6973	16186	potential haplotig
scaffold_6976	16184	potential haplotig
scaffold_6977	16182	potential haplotig
scaffold_6979	16181	potential haplotig
scaffold_6984	16170	potential haplotig
scaffold_6991	16159	potential haplotig
scaffold_7000	16124	potential haplotig
scaffold_7001	16124	potential haplotig
scaffold_7011	16099	potential haplotig
scaffold_7017	16081	potential haplotig
scaffold_7032	16040	potential haplotig
scaffold_7041	15999	potential haplotig
scaffold_7042	15995	potential haplotig
scaffold_7044	15994	potential haplotig
scaffold_7058	15961	potential haplotig
scaffold_7062	15948	potential haplotig
scaffold_7074	15893	potential haplotig
scaffold_7079	15872	potential haplotig
scaffold_7084	15860	potential haplotig
scaffold_7086	15857	potential haplotig
scaffold_7106	15802	potential haplotig
scaffold_7112	15790	potential haplotig
scaffold_7123	15774	potential haplotig
scaffold_7128	15755	potential haplotig
scaffold_7132	15736	potential haplotig
scaffold_7135	15731	potential haplotig
scaffold_7143	15700	potential haplotig
scaffold_7150	15689	potential haplotig
scaffold_7157	15666	potential haplotig
scaffold_7167	15641	potential haplotig
scaffold_7169	15629	potential haplotig
scaffold_7171	15625	potential haplotig
scaffold_7177	15608	potential haplotig
scaffold_7180	15584	potential haplotig
scaffold_7184	15582	potential haplotig
scaffold_7187	15579	potential haplotig
scaffold_7189	15575	potential haplotig
scaffold_7190	15571	potential haplotig
scaffold_7194	15564	potential haplotig
scaffold_7214	15523	potential haplotig
scaffold_7217	15520	potential haplotig
scaffold_7221	15507	potential haplotig
scaffold_7234	15473	potential haplotig
scaffold_7240	15454	potential haplotig
scaffold_7264	15388	potential haplotig
scaffold_7267	15380	potential haplotig
scaffold_7269	15379	potential haplotig
scaffold_7283	15351	potential haplotig
scaffold_7289	15330	potential haplotig
scaffold_7295	15316	potential haplotig
scaffold_7299	15294	potential haplotig
scaffold_7319	15241	potential haplotig
scaffold_7322	15234	potential haplotig
scaffold_7341	15182	potential haplotig
scaffold_7347	15171	potential haplotig
scaffold_7358	15144	potential haplotig
scaffold_7365	15108	potential haplotig
scaffold_7381	15041	potential haplotig
scaffold_7387	15030	potential haplotig
scaffold_7393	15004	potential haplotig
scaffold_7400	14974	potential haplotig
scaffold_7402	14968	potential haplotig
scaffold_7416	14931	potential haplotig
scaffold_7418	14931	potential haplotig
scaffold_7420	14919	potential haplotig
scaffold_7422	14913	potential haplotig
scaffold_7436	14865	potential haplotig
scaffold_7439	14861	potential haplotig
scaffold_7443	14857	potential haplotig
scaffold_7445	14854	potential haplotig
scaffold_7449	14845	potential haplotig
scaffold_7456	14825	potential haplotig
scaffold_7457	14824	potential haplotig
scaffold_7465	14811	potential haplotig
scaffold_7466	14807	potential haplotig
scaffold_7469	14801	potential haplotig
scaffold_7471	14794	potential haplotig
scaffold_7475	14777	potential haplotig
scaffold_7479	14766	potential haplotig
scaffold_7486	14741	potential haplotig
scaffold_7502	14693	potential haplotig
scaffold_7508	14674	potential haplotig
scaffold_7509	14674	potential haplotig
scaffold_7516	14662	potential haplotig
scaffold_7519	14652	potential haplotig
scaffold_7520	14650	potential haplotig
scaffold_7522	14646	potential haplotig
scaffold_7532	14620	potential haplotig
scaffold_7534	14617	potential haplotig
scaffold_7544	14599	potential haplotig
scaffold_7550	14589	potential haplotig
scaffold_7555	14578	potential haplotig
scaffold_7572	14534	potential haplotig
scaffold_7586	14502	potential haplotig
scaffold_7604	14462	potential haplotig
scaffold_7613	14411	potential haplotig
scaffold_7625	14372	potential haplotig
scaffold_7626	14368	potential haplotig
scaffold_7629	14362	potential haplotig
scaffold_7632	14357	potential haplotig
scaffold_7638	14324	potential haplotig
scaffold_7639	14322	potential haplotig
scaffold_7643	14315	potential haplotig
scaffold_7654	14282	potential haplotig
scaffold_7659	14263	potential haplotig
scaffold_7662	14259	potential haplotig
scaffold_7685	14193	potential haplotig
scaffold_7713	14107	potential haplotig
scaffold_7733	14055	potential haplotig
scaffold_7735	14052	potential haplotig
scaffold_7742	14026	potential haplotig
scaffold_7748	14013	potential haplotig
scaffold_7759	13979	potential haplotig
scaffold_7771	13955	potential haplotig
scaffold_7794	13906	potential haplotig
scaffold_7797	13898	potential haplotig
scaffold_7799	13890	potential haplotig
scaffold_7800	13883	potential haplotig
scaffold_7809	13868	potential haplotig
scaffold_7825	13828	potential haplotig
scaffold_7826	13823	potential haplotig
scaffold_7846	13791	potential haplotig
scaffold_7852	13782	potential haplotig
scaffold_7863	13758	potential haplotig
scaffold_7864	13756	potential haplotig
scaffold_7866	13750	potential haplotig
scaffold_7876	13729	potential haplotig
scaffold_7895	13683	potential haplotig
scaffold_7900	13669	potential haplotig
scaffold_7901	13668	potential haplotig
scaffold_7903	13666	potential haplotig
scaffold_7908	13650	potential haplotig
scaffold_7912	13640	potential haplotig
scaffold_7914	13638	potential haplotig
scaffold_7922	13625	potential haplotig
scaffold_7932	13596	potential haplotig
scaffold_7934	13589	potential haplotig
scaffold_7938	13581	potential haplotig
scaffold_7954	13547	potential haplotig
scaffold_7956	13541	potential haplotig
scaffold_7970	13527	potential haplotig
scaffold_7971	13525	potential haplotig
scaffold_7977	13515	potential haplotig
scaffold_7980	13511	potential haplotig
scaffold_7982	13504	potential haplotig
scaffold_7984	13497	potential haplotig
scaffold_7985	13496	potential haplotig
scaffold_7999	13451	potential haplotig
scaffold_8002	13444	potential haplotig
scaffold_8005	13441	potential haplotig
scaffold_8016	13425	potential haplotig
scaffold_8019	13417	potential haplotig
scaffold_8022	13413	potential haplotig
scaffold_8030	13399	potential haplotig
scaffold_8033	13395	potential haplotig
scaffold_8035	13387	potential haplotig
scaffold_8038	13384	potential haplotig
scaffold_8057	13348	potential haplotig
scaffold_8085	13273	potential haplotig
scaffold_8086	13272	potential haplotig
scaffold_8097	13247	potential haplotig
scaffold_8105	13237	potential haplotig
scaffold_8107	13234	potential haplotig
scaffold_8110	13229	potential haplotig
scaffold_8114	13215	potential haplotig
scaffold_8125	13194	potential haplotig
scaffold_8126	13192	potential haplotig
scaffold_8143	13169	potential haplotig
scaffold_8147	13166	potential haplotig
scaffold_8151	13160	potential haplotig
scaffold_8152	13159	potential haplotig
scaffold_8160	13145	potential haplotig
scaffold_8168	13131	potential haplotig
scaffold_8180	13106	potential haplotig
scaffold_8198	13053	potential haplotig
scaffold_8199	13050	potential haplotig
scaffold_8206	13038	potential haplotig
scaffold_8228	12981	potential haplotig
scaffold_8230	12980	potential haplotig
scaffold_8235	12959	potential haplotig
scaffold_8240	12945	potential haplotig
scaffold_8257	12915	potential haplotig
scaffold_8275	12876	potential haplotig
scaffold_8287	12863	potential haplotig
scaffold_8310	12822	potential haplotig
scaffold_8316	12804	potential haplotig
scaffold_8326	12783	potential haplotig
scaffold_8332	12778	potential haplotig
scaffold_8336	12768	potential haplotig
scaffold_8341	12745	potential haplotig
scaffold_8387	12654	potential haplotig
scaffold_8389	12650	potential haplotig
scaffold_8398	12626	potential haplotig
scaffold_8405	12615	potential haplotig
scaffold_8429	12571	potential haplotig
scaffold_8458	12525	potential haplotig
scaffold_8461	12522	potential haplotig
scaffold_8478	12479	potential haplotig
scaffold_8487	12469	potential haplotig
scaffold_8503	12428	potential haplotig
scaffold_8504	12428	potential haplotig
scaffold_8508	12419	potential haplotig
scaffold_8512	12410	potential haplotig
scaffold_8517	12396	potential haplotig
scaffold_8522	12381	potential haplotig
scaffold_8526	12376	potential haplotig
scaffold_8535	12362	potential haplotig
scaffold_8539	12357	potential haplotig
scaffold_8540	12354	potential haplotig
scaffold_8556	12309	potential haplotig
scaffold_8561	12304	potential haplotig
scaffold_8571	12283	potential haplotig
scaffold_8574	12271	potential haplotig
scaffold_8576	12267	potential haplotig
scaffold_8597	12228	potential haplotig
scaffold_8606	12214	potential haplotig
scaffold_8607	12214	potential haplotig
scaffold_8628	12190	potential haplotig
scaffold_8637	12179	potential haplotig
scaffold_8642	12171	potential haplotig
scaffold_8644	12165	potential haplotig
scaffold_8673	12122	potential haplotig
scaffold_8674	12118	potential haplotig
scaffold_8681	12101	potential haplotig
scaffold_8707	12050	potential haplotig
scaffold_8714	12034	potential haplotig
scaffold_8717	12030	potential haplotig
scaffold_8720	12021	potential haplotig
scaffold_8733	12002	potential haplotig
scaffold_8737	11995	potential haplotig
scaffold_8747	11969	potential haplotig
scaffold_8750	11964	potential haplotig
scaffold_8752	11960	potential haplotig
scaffold_8761	11940	potential haplotig
scaffold_8770	11930	potential haplotig
scaffold_8775	11924	potential haplotig
scaffold_8778	11916	potential haplotig
scaffold_8781	11906	potential haplotig
scaffold_8810	11851	potential haplotig
scaffold_8817	11832	potential haplotig
scaffold_8833	11798	potential haplotig
scaffold_8834	11798	potential haplotig
scaffold_8836	11794	potential haplotig
scaffold_8837	11788	potential haplotig
scaffold_8843	11775	potential haplotig
scaffold_8849	11763	potential haplotig
scaffold_8861	11743	potential haplotig
scaffold_8870	11725	potential haplotig
scaffold_8875	11720	potential haplotig
scaffold_8878	11716	potential haplotig
scaffold_8879	11709	potential haplotig
scaffold_8880	11707	potential haplotig
scaffold_8904	11666	potential haplotig
scaffold_8908	11663	potential haplotig
scaffold_8910	11653	potential haplotig
scaffold_8912	11643	potential haplotig
scaffold_8918	11638	potential haplotig
scaffold_8919	11633	potential haplotig
scaffold_8927	11613	potential haplotig
scaffold_8928	11611	potential haplotig
scaffold_8929	11605	potential haplotig
scaffold_8937	11588	potential haplotig
scaffold_8938	11586	potential haplotig
scaffold_8959	11551	potential haplotig
scaffold_8961	11548	potential haplotig
scaffold_8964	11538	potential haplotig
scaffold_8972	11521	potential haplotig
scaffold_8978	11510	potential haplotig
scaffold_8984	11496	potential haplotig
scaffold_8986	11487	potential haplotig
scaffold_9001	11461	potential haplotig
scaffold_9003	11459	potential haplotig
scaffold_9015	11438	potential haplotig
scaffold_9034	11413	potential haplotig
scaffold_9054	11380	potential haplotig
scaffold_9056	11379	potential haplotig
scaffold_9059	11373	potential haplotig
scaffold_9080	11334	potential haplotig
scaffold_9081	11331	potential haplotig
scaffold_9083	11329	potential haplotig
scaffold_9084	11329	potential haplotig
scaffold_9089	11323	potential haplotig
scaffold_9090	11323	potential haplotig
scaffold_9095	11315	potential haplotig
scaffold_9118	11296	potential haplotig
scaffold_9119	11294	potential haplotig
scaffold_9120	11293	potential haplotig
scaffold_9126	11283	potential haplotig
scaffold_9130	11278	potential haplotig
scaffold_9137	11258	potential haplotig
scaffold_9154	11228	potential haplotig
scaffold_9158	11226	potential haplotig
scaffold_9168	11213	potential haplotig
scaffold_9177	11183	potential haplotig
scaffold_9189	11160	potential haplotig
scaffold_9210	11118	potential haplotig
scaffold_9223	11092	potential haplotig
scaffold_9232	11067	potential haplotig
scaffold_9233	11067	potential haplotig
scaffold_9235	11064	potential haplotig
scaffold_9252	11036	potential haplotig
scaffold_9258	11029	potential haplotig
scaffold_9265	11022	potential haplotig
scaffold_232___fragment_2___debris	11000	potential haplotig
scaffold_9286	10991	potential haplotig
scaffold_9292	10984	potential haplotig
scaffold_9311	10946	potential haplotig
scaffold_9320	10932	potential haplotig
scaffold_9323	10926	potential haplotig
scaffold_9327	10921	potential haplotig
scaffold_9332	10913	potential haplotig
scaffold_9343	10889	potential haplotig
scaffold_9348	10873	potential haplotig
scaffold_9371	10842	potential haplotig
scaffold_9385	10819	potential haplotig
scaffold_9398	10795	potential haplotig
scaffold_9439	10730	potential haplotig
scaffold_9451	10704	potential haplotig
scaffold_9461	10688	potential haplotig
scaffold_9462	10687	potential haplotig
scaffold_9463	10682	potential haplotig
scaffold_9469	10672	potential haplotig
scaffold_9473	10670	potential haplotig
scaffold_9484	10656	potential haplotig
scaffold_9487	10649	potential haplotig
scaffold_9494	10640	potential haplotig
scaffold_9496	10637	potential haplotig
scaffold_9501	10624	potential haplotig
scaffold_9514	10593	potential haplotig
scaffold_9517	10589	potential haplotig
scaffold_9532	10554	potential haplotig
scaffold_9536	10547	potential haplotig
scaffold_9539	10540	potential haplotig
scaffold_9546	10527	potential haplotig
scaffold_9550	10525	potential haplotig
scaffold_9569	10495	potential haplotig
scaffold_9571	10493	potential haplotig
scaffold_9581	10487	potential haplotig
scaffold_9585	10481	potential haplotig
scaffold_9591	10473	potential haplotig
scaffold_9599	10461	potential haplotig
scaffold_9608	10438	potential haplotig
scaffold_9611	10430	potential haplotig
scaffold_9619	10413	potential haplotig
scaffold_9620	10411	potential haplotig
scaffold_9622	10409	potential haplotig
scaffold_9625	10401	potential haplotig
scaffold_9637	10376	potential haplotig
scaffold_9638	10376	potential haplotig
scaffold_9645	10364	potential haplotig
scaffold_9653	10351	potential haplotig
scaffold_9656	10350	potential haplotig
scaffold_9662	10341	potential haplotig
scaffold_9676	10308	potential haplotig
scaffold_9688	10290	potential haplotig
scaffold_9691	10284	potential haplotig
scaffold_9695	10274	potential haplotig
scaffold_9701	10264	potential haplotig
scaffold_9702	10264	potential haplotig
scaffold_9711	10254	potential haplotig
scaffold_9722	10220	potential haplotig
scaffold_9732	10205	potential haplotig
scaffold_9738	10199	potential haplotig
scaffold_9742	10194	potential haplotig
scaffold_9776	10145	potential haplotig
scaffold_9777	10144	potential haplotig
scaffold_9781	10137	potential haplotig
scaffold_9782	10135	potential haplotig
scaffold_9789	10117	potential haplotig
scaffold_9796	10110	potential haplotig
scaffold_9799	10107	potential haplotig
scaffold_9802	10104	potential haplotig
scaffold_9809	10091	potential haplotig
scaffold_9813	10081	potential haplotig
scaffold_9814	10081	potential haplotig
scaffold_9815	10081	potential haplotig
scaffold_9817	10079	potential haplotig
scaffold_9824	10063	potential haplotig
scaffold_9826	10062	potential haplotig
scaffold_9827	10062	potential haplotig
scaffold_9837	10043	potential haplotig
scaffold_9843	10036	potential haplotig
scaffold_9854	10019	potential haplotig
scaffold_9865	10001	potential haplotig
scaffold_9881	9977	potential haplotig
scaffold_9887	9961	potential haplotig
scaffold_9898	9951	potential haplotig
scaffold_9899	9950	potential haplotig
scaffold_9911	9934	potential haplotig
scaffold_9923	9914	potential haplotig
scaffold_9930	9905	potential haplotig
scaffold_9938	9887	potential haplotig
scaffold_9946	9877	potential haplotig
scaffold_9947	9876	potential haplotig
scaffold_9954	9870	potential haplotig
scaffold_9956	9863	potential haplotig
scaffold_9963	9858	potential haplotig
scaffold_9964	9858	potential haplotig
scaffold_9978	9841	potential haplotig
scaffold_9981	9839	potential haplotig
scaffold_9991	9827	potential haplotig
scaffold_10001	9817	potential haplotig
scaffold_10004	9814	potential haplotig
scaffold_10021	9789	potential haplotig
scaffold_10026	9781	potential haplotig
scaffold_10040	9750	potential haplotig
scaffold_10044	9744	potential haplotig
scaffold_10046	9743	potential haplotig
scaffold_10047	9742	potential haplotig
scaffold_10050	9738	potential haplotig
scaffold_10052	9735	potential haplotig
scaffold_10067	9708	potential haplotig
scaffold_10075	9694	potential haplotig
scaffold_10078	9692	potential haplotig
scaffold_10080	9684	potential haplotig
scaffold_10092	9665	potential haplotig
scaffold_10098	9655	potential haplotig
scaffold_10100	9654	potential haplotig
scaffold_10110	9642	potential haplotig
scaffold_10113	9634	potential haplotig
scaffold_10125	9607	potential haplotig
scaffold_10143	9572	potential haplotig
scaffold_10146	9568	potential haplotig
scaffold_10147	9568	potential haplotig
scaffold_10150	9561	potential haplotig
scaffold_10153	9555	potential haplotig
scaffold_10159	9546	potential haplotig
scaffold_10162	9543	potential haplotig
scaffold_10178	9518	potential haplotig
scaffold_10180	9515	potential haplotig
scaffold_10190	9502	potential haplotig
scaffold_10201	9477	potential haplotig
scaffold_10202	9476	potential haplotig
scaffold_10205	9468	potential haplotig
scaffold_10210	9458	potential haplotig
scaffold_10213	9458	potential haplotig
scaffold_10217	9455	potential haplotig
scaffold_10223	9443	potential haplotig
scaffold_10225	9439	potential haplotig
scaffold_10231	9421	potential haplotig
scaffold_10233	9416	potential haplotig
scaffold_10236	9408	potential haplotig
scaffold_10242	9404	potential haplotig
scaffold_10244	9402	potential haplotig
scaffold_10245	9402	potential haplotig
scaffold_10278	9351	potential haplotig
scaffold_10284	9344	potential haplotig
scaffold_10287	9341	potential haplotig
scaffold_10306	9301	potential haplotig
scaffold_10317	9286	potential haplotig
scaffold_10327	9268	potential haplotig
scaffold_10331	9264	potential haplotig
scaffold_10335	9261	potential haplotig
scaffold_10344	9251	potential haplotig
scaffold_10346	9248	potential haplotig
scaffold_10357	9240	potential haplotig
scaffold_10360	9239	potential haplotig
scaffold_10367	9229	potential haplotig
scaffold_10377	9211	potential haplotig
scaffold_10381	9204	potential haplotig
scaffold_10384	9199	potential haplotig
scaffold_10387	9192	potential haplotig
scaffold_10390	9185	potential haplotig
scaffold_10393	9182	potential haplotig
scaffold_10402	9175	potential haplotig
scaffold_10405	9170	potential haplotig
scaffold_10424	9131	potential haplotig
scaffold_10438	9117	potential haplotig
scaffold_10456	9087	potential haplotig
scaffold_10463	9077	potential haplotig
scaffold_10464	9075	potential haplotig
scaffold_10473	9060	potential haplotig
scaffold_10478	9052	potential haplotig
scaffold_10483	9046	potential haplotig
scaffold_10504	9014	potential haplotig
scaffold_10528	8979	potential haplotig
scaffold_10529	8978	potential haplotig
scaffold_10548	8945	potential haplotig
scaffold_10556	8940	potential haplotig
scaffold_10562	8922	potential haplotig
scaffold_10568	8915	potential haplotig
scaffold_10570	8915	potential haplotig
scaffold_10584	8898	potential haplotig
scaffold_10591	8889	potential haplotig
scaffold_10595	8881	potential haplotig
scaffold_10602	8868	potential haplotig
scaffold_10605	8866	potential haplotig
scaffold_10610	8858	potential haplotig
scaffold_10612	8853	potential haplotig
scaffold_10617	8849	potential haplotig
scaffold_10620	8846	potential haplotig
scaffold_10624	8843	potential haplotig
scaffold_10634	8827	potential haplotig
scaffold_10645	8801	potential haplotig
scaffold_10647	8801	potential haplotig
scaffold_10654	8795	potential haplotig
scaffold_10657	8793	potential haplotig
scaffold_10659	8787	potential haplotig
scaffold_10666	8775	potential haplotig
scaffold_10673	8766	potential haplotig
scaffold_10681	8750	potential haplotig
scaffold_10684	8746	potential haplotig
scaffold_10685	8745	potential haplotig
scaffold_10694	8728	potential haplotig
scaffold_10699	8722	potential haplotig
scaffold_10704	8717	potential haplotig
scaffold_10707	8714	potential haplotig
scaffold_10718	8699	potential haplotig
scaffold_10721	8698	potential haplotig
scaffold_10731	8687	potential haplotig
scaffold_10757	8662	potential haplotig
scaffold_10764	8648	potential haplotig
scaffold_10766	8646	potential haplotig
scaffold_10769	8632	potential haplotig
scaffold_10772	8628	potential haplotig
scaffold_10778	8618	potential haplotig
scaffold_10785	8612	potential haplotig
scaffold_10810	8572	potential haplotig
scaffold_10812	8571	potential haplotig
scaffold_10828	8555	potential haplotig
scaffold_10833	8549	potential haplotig
scaffold_10839	8538	potential haplotig
scaffold_10841	8535	potential haplotig
scaffold_10853	8510	potential haplotig
scaffold_10860	8506	potential haplotig
scaffold_10863	8502	potential haplotig
scaffold_10870	8491	potential haplotig
scaffold_10882	8473	potential haplotig
scaffold_10883	8473	potential haplotig
scaffold_10885	8469	potential haplotig
scaffold_10892	8457	potential haplotig
scaffold_10897	8451	potential haplotig
scaffold_10901	8448	potential haplotig
scaffold_10902	8447	potential haplotig
scaffold_10911	8441	potential haplotig
scaffold_10912	8440	potential haplotig
scaffold_10913	8439	potential haplotig
scaffold_10915	8436	potential haplotig
scaffold_10918	8435	potential haplotig
scaffold_10924	8424	potential haplotig
scaffold_10926	8419	potential haplotig
scaffold_10949	8391	potential haplotig
scaffold_10951	8390	potential haplotig
scaffold_10953	8389	potential haplotig
scaffold_10966	8379	potential haplotig
scaffold_10983	8361	potential haplotig
scaffold_10984	8361	potential haplotig
scaffold_10986	8356	potential haplotig
scaffold_10987	8355	potential haplotig
scaffold_10989	8349	potential haplotig
scaffold_10993	8342	potential haplotig
scaffold_10994	8341	potential haplotig
scaffold_10995	8339	potential haplotig
scaffold_10996	8338	potential haplotig
scaffold_10998	8336	potential haplotig
scaffold_11003	8333	potential haplotig
scaffold_11008	8318	potential haplotig
scaffold_11018	8305	potential haplotig
scaffold_11019	8304	potential haplotig
scaffold_11033	8293	potential haplotig
scaffold_11034	8292	potential haplotig
scaffold_11039	8287	potential haplotig
scaffold_11043	8276	potential haplotig
scaffold_11044	8276	potential haplotig
scaffold_11058	8262	potential haplotig
scaffold_11074	8242	potential haplotig
scaffold_11076	8238	potential haplotig
scaffold_11077	8238	potential haplotig
scaffold_11082	8231	potential haplotig
scaffold_11087	8226	potential haplotig
scaffold_11093	8221	potential haplotig
scaffold_11102	8209	potential haplotig
scaffold_11108	8196	potential haplotig
scaffold_11109	8196	potential haplotig
scaffold_11133	8161	potential haplotig
scaffold_11135	8161	potential haplotig
scaffold_11139	8159	potential haplotig
scaffold_11144	8153	potential haplotig
scaffold_11161	8132	potential haplotig
scaffold_11169	8123	potential haplotig
scaffold_11178	8109	potential haplotig
scaffold_11181	8104	potential haplotig
scaffold_11185	8100	potential haplotig
scaffold_11200	8080	potential haplotig
scaffold_11203	8075	potential haplotig
scaffold_11215	8064	potential haplotig
scaffold_11218	8059	potential haplotig
scaffold_11222	8053	potential haplotig
scaffold_11225	8048	potential haplotig
scaffold_11227	8045	potential haplotig
scaffold_11233	8043	potential haplotig
scaffold_11235	8042	potential haplotig
scaffold_11238	8037	potential haplotig
scaffold_11243	8033	potential haplotig
scaffold_11248	8029	potential haplotig
scaffold_11254	8025	potential haplotig
scaffold_11256	8024	potential haplotig
scaffold_11257	8023	potential haplotig
scaffold_11268	8014	potential haplotig
scaffold_11276	8007	potential haplotig
scaffold_11280	8004	potential haplotig
scaffold_11281	8003	potential haplotig
scaffold_11286	7995	potential haplotig
scaffold_11300	7982	potential haplotig
scaffold_11302	7979	potential haplotig
scaffold_11313	7966	potential haplotig
scaffold_11345	7925	potential haplotig
scaffold_11348	7924	potential haplotig
scaffold_11365	7901	potential haplotig
scaffold_11366	7901	potential haplotig
scaffold_11367	7901	potential haplotig
scaffold_11371	7890	potential haplotig
scaffold_11382	7877	potential haplotig
scaffold_11414	7836	potential haplotig
scaffold_11417	7834	potential haplotig
scaffold_11420	7831	potential haplotig
scaffold_11422	7829	potential haplotig
scaffold_11432	7816	potential haplotig
scaffold_11434	7814	potential haplotig
scaffold_11436	7814	potential haplotig
scaffold_11439	7808	potential haplotig
scaffold_11449	7791	potential haplotig
scaffold_11450	7789	potential haplotig
scaffold_11458	7781	potential haplotig
scaffold_11462	7778	potential haplotig
scaffold_11490	7734	potential haplotig
scaffold_11492	7732	potential haplotig
scaffold_11495	7722	potential haplotig
scaffold_11500	7710	potential haplotig
scaffold_11506	7701	potential haplotig
scaffold_11522	7678	potential haplotig
scaffold_11526	7672	potential haplotig
scaffold_11533	7664	potential haplotig
scaffold_11552	7638	potential haplotig
scaffold_11556	7630	potential haplotig
scaffold_11563	7626	potential haplotig
scaffold_11577	7601	potential haplotig
scaffold_11585	7590	potential haplotig
scaffold_11586	7589	potential haplotig
scaffold_11592	7582	potential haplotig
scaffold_11596	7575	potential haplotig
scaffold_11600	7571	potential haplotig
scaffold_11602	7567	potential haplotig
scaffold_11605	7564	potential haplotig
scaffold_11614	7554	potential haplotig
scaffold_11619	7549	potential haplotig
scaffold_11624	7541	potential haplotig
scaffold_11627	7539	potential haplotig
scaffold_11634	7529	potential haplotig
scaffold_11656	7511	potential haplotig
scaffold_11659	7510	potential haplotig
scaffold_11667	7499	potential haplotig
scaffold_11668	7494	potential haplotig
scaffold_11690	7464	potential haplotig
scaffold_11709	7434	potential haplotig
scaffold_11717	7423	potential haplotig
scaffold_11720	7418	potential haplotig
scaffold_11743	7389	potential haplotig
scaffold_11750	7380	potential haplotig
scaffold_11771	7358	potential haplotig
scaffold_11782	7345	potential haplotig
scaffold_11792	7337	potential haplotig
scaffold_11800	7324	potential haplotig
scaffold_11801	7323	potential haplotig
scaffold_11822	7298	potential haplotig
scaffold_11823	7297	potential haplotig
scaffold_11840	7277	potential haplotig
scaffold_11846	7273	potential haplotig
scaffold_11850	7269	potential haplotig
scaffold_11855	7265	potential haplotig
scaffold_11871	7240	potential haplotig
scaffold_11875	7234	potential haplotig
scaffold_11878	7230	potential haplotig
scaffold_11880	7227	potential haplotig
scaffold_11886	7215	potential haplotig
scaffold_11888	7214	potential haplotig
scaffold_11917	7179	potential haplotig
scaffold_11927	7169	potential haplotig
scaffold_11932	7161	potential haplotig
scaffold_11936	7161	potential haplotig
scaffold_11952	7146	potential haplotig
scaffold_11953	7146	potential haplotig
scaffold_11955	7143	potential haplotig
scaffold_11958	7139	potential haplotig
scaffold_11967	7123	potential haplotig
scaffold_11968	7119	potential haplotig
scaffold_11969	7119	potential haplotig
scaffold_11973	7115	potential haplotig
scaffold_11977	7113	potential haplotig
scaffold_11978	7112	potential haplotig
scaffold_11979	7111	potential haplotig
scaffold_11997	7092	potential haplotig
scaffold_11999	7091	potential haplotig
scaffold_12000	7090	potential haplotig
scaffold_12006	7083	potential haplotig
scaffold_12021	7058	potential haplotig
scaffold_12025	7053	potential haplotig
scaffold_12038	7047	potential haplotig
scaffold_12039	7046	potential haplotig
scaffold_12058	7008	potential haplotig
scaffold_12072	6986	potential haplotig
scaffold_12074	6981	potential haplotig
scaffold_12085	6966	potential haplotig
scaffold_12109	6945	potential haplotig
scaffold_12113	6939	potential haplotig
scaffold_12115	6936	potential haplotig
scaffold_12119	6932	potential haplotig
scaffold_12120	6931	potential haplotig
scaffold_12134	6907	potential haplotig
scaffold_12148	6891	potential haplotig
scaffold_12149	6887	potential haplotig
scaffold_12160	6868	potential haplotig
scaffold_12165	6863	potential haplotig
scaffold_12171	6856	potential haplotig
scaffold_12176	6845	potential haplotig
scaffold_12178	6844	potential haplotig
scaffold_12179	6844	potential haplotig
scaffold_12180	6843	potential haplotig
scaffold_12209	6811	potential haplotig
scaffold_12212	6806	potential haplotig
scaffold_12214	6804	potential haplotig
scaffold_12215	6801	potential haplotig
scaffold_12216	6801	potential haplotig
scaffold_12225	6796	potential haplotig
scaffold_12231	6790	potential haplotig
scaffold_12232	6790	potential haplotig
scaffold_12233	6789	potential haplotig
scaffold_12240	6782	potential haplotig
scaffold_12255	6770	potential haplotig
scaffold_12256	6769	potential haplotig
scaffold_12259	6766	potential haplotig
scaffold_12270	6754	potential haplotig
scaffold_12274	6750	potential haplotig
scaffold_12277	6742	potential haplotig
scaffold_12288	6733	potential haplotig
scaffold_12299	6720	potential haplotig
scaffold_12303	6717	potential haplotig
scaffold_12308	6714	potential haplotig
scaffold_12337	6687	potential haplotig
scaffold_12341	6685	potential haplotig
scaffold_12348	6680	potential haplotig
scaffold_12349	6679	potential haplotig
scaffold_12352	6676	potential haplotig
scaffold_12364	6663	potential haplotig
scaffold_12366	6661	potential haplotig
scaffold_12369	6658	potential haplotig
scaffold_12371	6656	potential haplotig
scaffold_12372	6655	potential haplotig
scaffold_12375	6651	potential haplotig
scaffold_12381	6644	potential haplotig
scaffold_12391	6632	potential haplotig
scaffold_12396	6630	potential haplotig
scaffold_12398	6629	potential haplotig
scaffold_12399	6629	potential haplotig
scaffold_12408	6618	potential haplotig
scaffold_12413	6614	potential haplotig
scaffold_12418	6610	potential haplotig
scaffold_12421	6608	potential haplotig
scaffold_12422	6608	potential haplotig
scaffold_12423	6608	potential haplotig
scaffold_12426	6602	potential haplotig
scaffold_12428	6597	potential haplotig
scaffold_12435	6589	potential haplotig
scaffold_12441	6581	potential haplotig
scaffold_12451	6568	potential haplotig
scaffold_12452	6566	potential haplotig
scaffold_12455	6563	potential haplotig
scaffold_12458	6555	potential haplotig
scaffold_12473	6535	potential haplotig
scaffold_12476	6533	potential haplotig
scaffold_12485	6524	potential haplotig
scaffold_12492	6515	potential haplotig
scaffold_12493	6509	potential haplotig
scaffold_12494	6508	potential haplotig
scaffold_12497	6506	potential haplotig
scaffold_12502	6499	potential haplotig
scaffold_12513	6485	potential haplotig
scaffold_12515	6483	potential haplotig
scaffold_12530	6464	potential haplotig
scaffold_12532	6463	potential haplotig
scaffold_12547	6456	potential haplotig
scaffold_12551	6451	potential haplotig
scaffold_12556	6446	potential haplotig
scaffold_12558	6443	potential haplotig
scaffold_12561	6440	potential haplotig
scaffold_12566	6430	potential haplotig
scaffold_12571	6422	potential haplotig
scaffold_12573	6421	potential haplotig
scaffold_12575	6416	potential haplotig
scaffold_12577	6411	potential haplotig
scaffold_12584	6403	potential haplotig
scaffold_12589	6399	potential haplotig
scaffold_12598	6386	potential haplotig
scaffold_12624	6364	potential haplotig
scaffold_12626	6364	potential haplotig
scaffold_12631	6355	potential haplotig
scaffold_12654	6331	potential haplotig
scaffold_12656	6328	potential haplotig
scaffold_12658	6325	potential haplotig
scaffold_12661	6320	potential haplotig
scaffold_12669	6309	potential haplotig
scaffold_12670	6301	potential haplotig
scaffold_12675	6296	potential haplotig
scaffold_12682	6288	potential haplotig
scaffold_12685	6286	potential haplotig
scaffold_12690	6285	potential haplotig
scaffold_12702	6263	potential haplotig
scaffold_12707	6259	potential haplotig
scaffold_12710	6256	potential haplotig
scaffold_12717	6247	potential haplotig
scaffold_12725	6240	potential haplotig
scaffold_12728	6238	potential haplotig
scaffold_12732	6235	potential haplotig
scaffold_12734	6230	potential haplotig
scaffold_12735	6230	potential haplotig
scaffold_12743	6222	potential haplotig
scaffold_12744	6217	potential haplotig
scaffold_12748	6215	potential haplotig
scaffold_12751	6212	potential haplotig
scaffold_12761	6200	potential haplotig
scaffold_12764	6196	potential haplotig
scaffold_12773	6188	potential haplotig
scaffold_12775	6187	potential haplotig
scaffold_12780	6183	potential haplotig
scaffold_12784	6182	potential haplotig
scaffold_12790	6172	potential haplotig
scaffold_12792	6170	potential haplotig
scaffold_12794	6169	potential haplotig
scaffold_12799	6165	potential haplotig
scaffold_12800	6164	potential haplotig
scaffold_12803	6161	potential haplotig
scaffold_12817	6144	potential haplotig
scaffold_12820	6142	potential haplotig
scaffold_12828	6134	potential haplotig
scaffold_12840	6117	potential haplotig
scaffold_12842	6115	potential haplotig
scaffold_12849	6112	potential haplotig
scaffold_12856	6102	potential haplotig
scaffold_12859	6099	potential haplotig
scaffold_12863	6096	potential haplotig
scaffold_12866	6092	potential haplotig
scaffold_12868	6090	potential haplotig
scaffold_12869	6089	potential haplotig
scaffold_12874	6083	potential haplotig
scaffold_12877	6077	potential haplotig
scaffold_12895	6062	potential haplotig
scaffold_12897	6060	potential haplotig
scaffold_12898	6055	potential haplotig
scaffold_12899	6055	potential haplotig
scaffold_12900	6054	potential haplotig
scaffold_12902	6051	potential haplotig
scaffold_12913	6036	potential haplotig
scaffold_12914	6036	potential haplotig
scaffold_12921	6028	potential haplotig
scaffold_12924	6023	potential haplotig
scaffold_12946	5999	potential haplotig
scaffold_12959	5988	potential haplotig
scaffold_12961	5988	potential haplotig
scaffold_12963	5981	potential haplotig
scaffold_12976	5960	potential haplotig
scaffold_12980	5954	potential haplotig
scaffold_12984	5947	potential haplotig
scaffold_12985	5946	potential haplotig
scaffold_12988	5945	potential haplotig
scaffold_12990	5944	potential haplotig
scaffold_12996	5937	potential haplotig
scaffold_12997	5936	potential haplotig
scaffold_13001	5934	potential haplotig
scaffold_13008	5929	potential haplotig
scaffold_13010	5927	potential haplotig
scaffold_13016	5922	potential haplotig
scaffold_13017	5921	potential haplotig
scaffold_13023	5916	potential haplotig
scaffold_13024	5915	potential haplotig
scaffold_13027	5913	potential haplotig
scaffold_13029	5911	potential haplotig
scaffold_13051	5885	potential haplotig
scaffold_13060	5877	potential haplotig
scaffold_13064	5873	potential haplotig
scaffold_13069	5865	potential haplotig
scaffold_13079	5860	potential haplotig
scaffold_13088	5854	potential haplotig
scaffold_13094	5846	potential haplotig
scaffold_13100	5836	potential haplotig
scaffold_13103	5833	potential haplotig
scaffold_13110	5821	potential haplotig
scaffold_13118	5818	potential haplotig
scaffold_13134	5795	potential haplotig
scaffold_13143	5775	potential haplotig
scaffold_13145	5774	potential haplotig
scaffold_13150	5770	potential haplotig
scaffold_13152	5770	potential haplotig
scaffold_13157	5766	potential haplotig
scaffold_13162	5763	potential haplotig
scaffold_13166	5760	potential haplotig
scaffold_13168	5754	potential haplotig
scaffold_13171	5750	potential haplotig
scaffold_13174	5749	potential haplotig
scaffold_13183	5735	potential haplotig
scaffold_13184	5733	potential haplotig
scaffold_13191	5727	potential haplotig
scaffold_13197	5721	potential haplotig
scaffold_13199	5720	potential haplotig
scaffold_13201	5719	potential haplotig
scaffold_13206	5713	potential haplotig
scaffold_13221	5698	potential haplotig
scaffold_13235	5690	potential haplotig
scaffold_13245	5680	potential haplotig
scaffold_13246	5679	potential haplotig
scaffold_13247	5678	potential haplotig
scaffold_13251	5673	potential haplotig
scaffold_13252	5673	potential haplotig
scaffold_13253	5672	potential haplotig
scaffold_13254	5671	potential haplotig
scaffold_13259	5669	potential haplotig
scaffold_13265	5662	potential haplotig
scaffold_13270	5655	potential haplotig
scaffold_13281	5643	potential haplotig
scaffold_13295	5629	potential haplotig
scaffold_13298	5621	potential haplotig
scaffold_13311	5608	potential haplotig
scaffold_13312	5607	potential haplotig
scaffold_13318	5604	potential haplotig
scaffold_13321	5601	potential haplotig
scaffold_13326	5598	potential haplotig
scaffold_13328	5595	potential haplotig
scaffold_13337	5586	potential haplotig
scaffold_13339	5585	potential haplotig
scaffold_13343	5582	potential haplotig
scaffold_13346	5581	potential haplotig
scaffold_13347	5581	potential haplotig
scaffold_13353	5575	potential haplotig
scaffold_13354	5572	potential haplotig
scaffold_13361	5569	potential haplotig
scaffold_13366	5563	potential haplotig
scaffold_13369	5561	potential haplotig
scaffold_13374	5553	potential haplotig
scaffold_13375	5552	potential haplotig
scaffold_13378	5549	potential haplotig
scaffold_13386	5540	potential haplotig
scaffold_13387	5539	potential haplotig
scaffold_13400	5527	potential haplotig
scaffold_13424	5508	potential haplotig
scaffold_13432	5496	potential haplotig
scaffold_13443	5486	potential haplotig
scaffold_13444	5485	potential haplotig
scaffold_13450	5480	potential haplotig
scaffold_13451	5477	potential haplotig
scaffold_13461	5466	potential haplotig
scaffold_13468	5463	potential haplotig
scaffold_13476	5458	potential haplotig
scaffold_13477	5458	potential haplotig
scaffold_13479	5456	potential haplotig
scaffold_13480	5454	potential haplotig
scaffold_13486	5447	potential haplotig
scaffold_13498	5437	potential haplotig
scaffold_13505	5430	potential haplotig
scaffold_13514	5420	potential haplotig
scaffold_13516	5419	potential haplotig
scaffold_13524	5409	potential haplotig
scaffold_13525	5408	potential haplotig
scaffold_13531	5404	potential haplotig
scaffold_13538	5397	potential haplotig
scaffold_13540	5395	potential haplotig
scaffold_13541	5395	potential haplotig
scaffold_13551	5385	potential haplotig
scaffold_13552	5385	potential haplotig
scaffold_13558	5379	potential haplotig
scaffold_13561	5378	potential haplotig
scaffold_13565	5375	potential haplotig
scaffold_13568	5372	potential haplotig
scaffold_13569	5371	potential haplotig
scaffold_13574	5364	potential haplotig
scaffold_13578	5361	potential haplotig
scaffold_13579	5361	potential haplotig
scaffold_13583	5356	potential haplotig
scaffold_13587	5354	potential haplotig
scaffold_13594	5346	potential haplotig
scaffold_13597	5344	potential haplotig
scaffold_13600	5343	potential haplotig
scaffold_13614	5331	potential haplotig
scaffold_13619	5325	potential haplotig
scaffold_13620	5323	potential haplotig
scaffold_13622	5319	potential haplotig
scaffold_13634	5311	potential haplotig
scaffold_13637	5309	potential haplotig
scaffold_13639	5308	potential haplotig
scaffold_13647	5300	potential haplotig
scaffold_13666	5282	potential haplotig
scaffold_13672	5280	potential haplotig
scaffold_13674	5280	potential haplotig
scaffold_13682	5272	potential haplotig
scaffold_13692	5267	potential haplotig
scaffold_13694	5266	potential haplotig
scaffold_13713	5253	potential haplotig
scaffold_13716	5251	potential haplotig
scaffold_13719	5249	potential haplotig
scaffold_13722	5248	potential haplotig
scaffold_13723	5248	potential haplotig
scaffold_13724	5248	potential haplotig
scaffold_13727	5245	potential haplotig
scaffold_13730	5244	potential haplotig
scaffold_13732	5244	potential haplotig
scaffold_13734	5244	potential haplotig
scaffold_13735	5243	potential haplotig
scaffold_13739	5243	potential haplotig
scaffold_13742	5242	potential haplotig
scaffold_13743	5242	potential haplotig
scaffold_13745	5242	potential haplotig
scaffold_13749	5241	potential haplotig
scaffold_13754	5240	potential haplotig
scaffold_13756	5239	potential haplotig
scaffold_13760	5238	potential haplotig
scaffold_13764	5237	potential haplotig
scaffold_13767	5236	potential haplotig
scaffold_13770	5236	potential haplotig
scaffold_13773	5235	potential haplotig
scaffold_13783	5232	potential haplotig
scaffold_13792	5229	potential haplotig
scaffold_13796	5229	potential haplotig
scaffold_13810	5226	potential haplotig
scaffold_13833	5220	potential haplotig
scaffold_13837	5219	potential haplotig
scaffold_13849	5217	potential haplotig
scaffold_13856	5216	potential haplotig
scaffold_13857	5215	potential haplotig
scaffold_13864	5212	potential haplotig
scaffold_13878	5208	potential haplotig
scaffold_13882	5207	potential haplotig
scaffold_13900	5199	potential haplotig
scaffold_13905	5197	potential haplotig
scaffold_13941	5182	potential haplotig
scaffold_13946	5180	potential haplotig
scaffold_13950	5177	potential haplotig
scaffold_13963	5171	potential haplotig
scaffold_13966	5169	potential haplotig
scaffold_13971	5165	potential haplotig
scaffold_13973	5164	potential haplotig
scaffold_13978	5162	potential haplotig
scaffold_13980	5162	potential haplotig
scaffold_13982	5160	potential haplotig
scaffold_14005	5143	potential haplotig
scaffold_14040	5133	potential haplotig
scaffold_14070	5129	potential haplotig
scaffold_14082	5127	potential haplotig
scaffold_14124	5120	potential haplotig
scaffold_14182	5110	potential haplotig
scaffold_14195	5108	potential haplotig
scaffold_14213	5104	potential haplotig
scaffold_14221	5103	potential haplotig
scaffold_14242	5097	potential haplotig
scaffold_14254	5093	potential haplotig
scaffold_14267	5087	potential haplotig
scaffold_14279	5083	potential haplotig
scaffold_14285	5081	potential haplotig
scaffold_14306	5073	potential haplotig
scaffold_14340	5057	potential haplotig
scaffold_14341	5056	potential haplotig
scaffold_14350	5052	potential haplotig
scaffold_14371	5040	potential haplotig
scaffold_14374	5038	potential haplotig
scaffold_14387	5032	potential haplotig
scaffold_14388	5032	potential haplotig
scaffold_14410	5020	potential haplotig
scaffold_14411	5019	potential haplotig
scaffold_14413	5018	potential haplotig
scaffold_14419	5016	potential haplotig
scaffold_14420	5014	potential haplotig
scaffold_14423	5012	potential haplotig
scaffold_14425	5009	potential haplotig
scaffold_14436	5005	potential haplotig
scaffold_14443	4999	potential haplotig
scaffold_14448	4996	potential haplotig
scaffold_14452	4993	potential haplotig
scaffold_14462	4985	potential haplotig
scaffold_14465	4983	potential haplotig
scaffold_14467	4982	potential haplotig
scaffold_14469	4981	potential haplotig
scaffold_14480	4972	potential haplotig
scaffold_14499	4963	potential haplotig
scaffold_14511	4952	potential haplotig
scaffold_14513	4951	potential haplotig
scaffold_14514	4949	potential haplotig
scaffold_14537	4934	potential haplotig
scaffold_14546	4924	potential haplotig
scaffold_14562	4898	potential haplotig
scaffold_14575	4886	potential haplotig
scaffold_14578	4885	potential haplotig
scaffold_14585	4877	potential haplotig
scaffold_14587	4873	potential haplotig
scaffold_14589	4873	potential haplotig
scaffold_14597	4861	potential haplotig
scaffold_14600	4859	potential haplotig
scaffold_14603	4857	potential haplotig
scaffold_14605	4856	potential haplotig
scaffold_14628	4836	potential haplotig
scaffold_14631	4833	potential haplotig
scaffold_14632	4832	potential haplotig
scaffold_14637	4829	potential haplotig
scaffold_14639	4828	potential haplotig
scaffold_14643	4823	potential haplotig
scaffold_14646	4818	potential haplotig
scaffold_14649	4818	potential haplotig
scaffold_14650	4816	potential haplotig
scaffold_14652	4813	potential haplotig
scaffold_14654	4811	potential haplotig
scaffold_14657	4809	potential haplotig
scaffold_14682	4782	potential haplotig
scaffold_14687	4775	potential haplotig
scaffold_14702	4763	potential haplotig
scaffold_14707	4760	potential haplotig
scaffold_14710	4757	potential haplotig
scaffold_14713	4756	potential haplotig
scaffold_14726	4738	potential haplotig
scaffold_14737	4727	potential haplotig
scaffold_14748	4715	potential haplotig
scaffold_14757	4708	potential haplotig
scaffold_14763	4692	potential haplotig
scaffold_14765	4686	potential haplotig
scaffold_14781	4673	potential haplotig
scaffold_14788	4664	potential haplotig
scaffold_14789	4664	potential haplotig
scaffold_14790	4661	potential haplotig
scaffold_14797	4651	potential haplotig
scaffold_14798	4647	potential haplotig
scaffold_14801	4641	potential haplotig
scaffold_14806	4635	potential haplotig
scaffold_14814	4624	potential haplotig
scaffold_14815	4624	potential haplotig
scaffold_14821	4617	potential haplotig
scaffold_14828	4609	potential haplotig
scaffold_14834	4604	potential haplotig
scaffold_14841	4594	potential haplotig
scaffold_14842	4593	potential haplotig
scaffold_14844	4592	potential haplotig
scaffold_14849	4588	potential haplotig
scaffold_14851	4586	potential haplotig
scaffold_14852	4586	potential haplotig
scaffold_14856	4582	potential haplotig
scaffold_14857	4582	potential haplotig
scaffold_14859	4581	potential haplotig
scaffold_14867	4570	potential haplotig
scaffold_14870	4569	potential haplotig
scaffold_14873	4566	potential haplotig
scaffold_14874	4566	potential haplotig
scaffold_14875	4566	potential haplotig
scaffold_14876	4565	potential haplotig
scaffold_14878	4564	potential haplotig
scaffold_14880	4563	potential haplotig
scaffold_14881	4562	potential haplotig
scaffold_14882	4561	potential haplotig
scaffold_14884	4560	potential haplotig
scaffold_14893	4548	potential haplotig
scaffold_14894	4547	potential haplotig
scaffold_14896	4542	potential haplotig
scaffold_14909	4531	potential haplotig
scaffold_14910	4529	potential haplotig
scaffold_14911	4529	potential haplotig
scaffold_14919	4522	potential haplotig
scaffold_14920	4521	potential haplotig
scaffold_14925	4510	potential haplotig
scaffold_14927	4505	potential haplotig
scaffold_14933	4500	potential haplotig
scaffold_14934	4498	potential haplotig
scaffold_14939	4493	potential haplotig
scaffold_14940	4489	potential haplotig
scaffold_14941	4488	potential haplotig
scaffold_14945	4485	potential haplotig
scaffold_14946	4485	potential haplotig
scaffold_14956	4476	potential haplotig
scaffold_14960	4468	potential haplotig
scaffold_14965	4462	potential haplotig
scaffold_14971	4457	potential haplotig
scaffold_14980	4448	potential haplotig
scaffold_14986	4442	potential haplotig
scaffold_14990	4436	potential haplotig
scaffold_14996	4428	potential haplotig
scaffold_14997	4425	potential haplotig
scaffold_14998	4424	potential haplotig
scaffold_14999	4422	potential haplotig
scaffold_15001	4420	potential haplotig
scaffold_15002	4420	potential haplotig
scaffold_15010	4411	potential haplotig
scaffold_15013	4408	potential haplotig
scaffold_15014	4407	potential haplotig
scaffold_15016	4406	potential haplotig
scaffold_15018	4402	potential haplotig
scaffold_15026	4391	potential haplotig
scaffold_15029	4390	potential haplotig
scaffold_15039	4379	potential haplotig
scaffold_15043	4374	potential haplotig
scaffold_15044	4373	potential haplotig
scaffold_15054	4365	potential haplotig
scaffold_15057	4363	potential haplotig
scaffold_15059	4362	potential haplotig
scaffold_15064	4355	potential haplotig
scaffold_15065	4353	potential haplotig
scaffold_15068	4347	potential haplotig
scaffold_15074	4340	potential haplotig
scaffold_15089	4326	potential haplotig
scaffold_15092	4321	potential haplotig
scaffold_15093	4320	potential haplotig
scaffold_15103	4314	potential haplotig
scaffold_15105	4309	potential haplotig
scaffold_15107	4307	potential haplotig
scaffold_15109	4304	potential haplotig
scaffold_15110	4303	potential haplotig
scaffold_15112	4301	potential haplotig
scaffold_15116	4300	potential haplotig
scaffold_15119	4298	potential haplotig
scaffold_15124	4293	potential haplotig
scaffold_15125	4292	potential haplotig
scaffold_15128	4289	potential haplotig
scaffold_15129	4288	potential haplotig
scaffold_15133	4285	potential haplotig
scaffold_15136	4281	potential haplotig
scaffold_15139	4278	potential haplotig
scaffold_15144	4276	potential haplotig
scaffold_15148	4274	potential haplotig
scaffold_15149	4272	potential haplotig
scaffold_15152	4270	potential haplotig
scaffold_15153	4269	potential haplotig
scaffold_15154	4267	potential haplotig
scaffold_15165	4258	potential haplotig
scaffold_15170	4250	potential haplotig
scaffold_15179	4240	potential haplotig
scaffold_15182	4239	potential haplotig
scaffold_15186	4234	potential haplotig
scaffold_15188	4233	potential haplotig
scaffold_15189	4232	potential haplotig
scaffold_15192	4230	potential haplotig
scaffold_15198	4224	potential haplotig
scaffold_15201	4222	potential haplotig
scaffold_15202	4221	potential haplotig
scaffold_15204	4218	potential haplotig
scaffold_15209	4211	potential haplotig
scaffold_15212	4204	potential haplotig
scaffold_15213	4202	potential haplotig
scaffold_15223	4195	potential haplotig
scaffold_15224	4194	potential haplotig
scaffold_15227	4189	potential haplotig
scaffold_15229	4188	potential haplotig
scaffold_15230	4187	potential haplotig
scaffold_15232	4185	potential haplotig
scaffold_15235	4183	potential haplotig
scaffold_15238	4182	potential haplotig
scaffold_15240	4175	potential haplotig
scaffold_15245	4170	potential haplotig
scaffold_15246	4169	potential haplotig
scaffold_15248	4167	potential haplotig
scaffold_15251	4164	potential haplotig
scaffold_15255	4161	potential haplotig
scaffold_15258	4160	potential haplotig
scaffold_15261	4158	potential haplotig
scaffold_15263	4158	potential haplotig
scaffold_15283	4145	potential haplotig
scaffold_15284	4145	potential haplotig
scaffold_15285	4143	potential haplotig
scaffold_15287	4139	potential haplotig
scaffold_15290	4132	potential haplotig
scaffold_15295	4124	potential haplotig
scaffold_15302	4115	potential haplotig
scaffold_15306	4110	potential haplotig
scaffold_15314	4101	potential haplotig
scaffold_15316	4099	potential haplotig
scaffold_15318	4097	potential haplotig
scaffold_15322	4092	potential haplotig
scaffold_15324	4089	potential haplotig
scaffold_15329	4086	potential haplotig
scaffold_15332	4084	potential haplotig
scaffold_15334	4082	potential haplotig
scaffold_15344	4074	potential haplotig
scaffold_15347	4072	potential haplotig
scaffold_15354	4066	potential haplotig
scaffold_15355	4064	potential haplotig
scaffold_15357	4062	potential haplotig
scaffold_15358	4060	potential haplotig
scaffold_15363	4059	potential haplotig
scaffold_15364	4058	potential haplotig
scaffold_15368	4055	potential haplotig
scaffold_15369	4055	potential haplotig
scaffold_15374	4052	potential haplotig
scaffold_15380	4049	potential haplotig
scaffold_15382	4046	potential haplotig
scaffold_15385	4043	potential haplotig
scaffold_15390	4040	potential haplotig
scaffold_15392	4039	potential haplotig
scaffold_15394	4039	potential haplotig
scaffold_15403	4031	potential haplotig
scaffold_15404	4029	potential haplotig
scaffold_15406	4028	potential haplotig
scaffold_15407	4027	potential haplotig
scaffold_15414	4019	potential haplotig
scaffold_15415	4019	potential haplotig
scaffold_15416	4017	potential haplotig
scaffold_15420	4015	potential haplotig
scaffold_15424	4010	potential haplotig
scaffold_15432	4000	potential haplotig
scaffold_15437	3996	potential haplotig
scaffold_15447	3982	potential haplotig
scaffold_15451	3979	potential haplotig
scaffold_15456	3972	potential haplotig
[truncated: 2,906 more rows]
