# Supplementary material for: Masu salmon species complex relationships and sex chromosomes revealed from analyses of the masu salmon (Oncorhynchus masou masou) genome assembly
Source: G3 (Bethesda). 2024 Nov 28;15(2):jkae278. doi: 10.1093/g3journal/jkae278 (PMC11797027; doi:10.1093/g3journal/jkae278)
Supplement: jkae278_Supplementary_Data [file jkae278_supplementary_data.zip › Table_S1_G3-2024-405504.xlsx]

## Sheet: Sheet1
Sample	Subspecies/Species	Sex (phenotype)	Family	Sampling Date	Sampling Location	Fertilization Date
Oma-1-1	O. m. masou	unknown	1	19Nov2021	Nanae Freshwater Station, Hokkaido University	2021
Oma-1-10	O. m. masou	unknown	1	19Nov2021	Nanae Freshwater Station, Hokkaido University	2021
Oma-1-11	O. m. masou	unknown	1	19Nov2021	Nanae Freshwater Station, Hokkaido University	2021
Oma-1-12	O. m. masou	unknown	1	19Nov2021	Nanae Freshwater Station, Hokkaido University	2021
Oma-1-13	O. m. masou	unknown	1	19Nov2021	Nanae Freshwater Station, Hokkaido University	2021
Oma-1-14	O. m. masou	unknown	1	19Nov2021	Nanae Freshwater Station, Hokkaido University	2021
Oma-1-15	O. m. masou	unknown	1	19Nov2021	Nanae Freshwater Station, Hokkaido University	2021
Oma-1-16	O. m. masou	unknown	1	19Nov2021	Nanae Freshwater Station, Hokkaido University	2021
Oma-1-17	O. m. masou	unknown	1	19Nov2021	Nanae Freshwater Station, Hokkaido University	2021
Oma-1-18	O. m. masou	unknown	1	19Nov2021	Nanae Freshwater Station, Hokkaido University	2021
Oma-1-19	O. m. masou	unknown	1	19Nov2021	Nanae Freshwater Station, Hokkaido University	2021
Oma-1-2	O. m. masou	unknown	1	19Nov2021	Nanae Freshwater Station, Hokkaido University	2021
Oma-1-20	O. m. masou	unknown	1	19Nov2021	Nanae Freshwater Station, Hokkaido University	2021
Oma-1-21	O. m. masou	unknown	1	19Nov2021	Nanae Freshwater Station, Hokkaido University	2021
Oma-1-22	O. m. masou	unknown	1	19Nov2021	Nanae Freshwater Station, Hokkaido University	2021
Oma-1-23	O. m. masou	unknown	1	19Nov2021	Nanae Freshwater Station, Hokkaido University	2021
Oma-1-24	O. m. masou	unknown	1	19Nov2021	Nanae Freshwater Station, Hokkaido University	2021
Oma-1-25	O. m. masou	unknown	1	19Nov2021	Nanae Freshwater Station, Hokkaido University	2021
Oma-1-26	O. m. masou	unknown	1	19Nov2021	Nanae Freshwater Station, Hokkaido University	2021
Oma-1-27	O. m. masou	unknown	1	19Nov2021	Nanae Freshwater Station, Hokkaido University	2021
Oma-1-28	O. m. masou	unknown	1	19Nov2021	Nanae Freshwater Station, Hokkaido University	2021
Oma-1-29	O. m. masou	unknown	1	19Nov2021	Nanae Freshwater Station, Hokkaido University	2021
Oma-1-3	O. m. masou	unknown	1	19Nov2021	Nanae Freshwater Station, Hokkaido University	2021
Oma-1-30	O. m. masou	unknown	1	19Nov2021	Nanae Freshwater Station, Hokkaido University	2021
Oma-1-31	O. m. masou	unknown	1	19Nov2021	Nanae Freshwater Station, Hokkaido University	2021
Oma-1-32	O. m. masou	unknown	1	19Nov2021	Nanae Freshwater Station, Hokkaido University	2021
Oma-1-33	O. m. masou	unknown	1	19Nov2021	Nanae Freshwater Station, Hokkaido University	2021
Oma-1-34	O. m. masou	unknown	1	19Nov2021	Nanae Freshwater Station, Hokkaido University	2021
Oma-1-35	O. m. masou	unknown	1	19Nov2021	Nanae Freshwater Station, Hokkaido University	2021
Oma-1-36	O. m. masou	unknown	1	19Nov2021	Nanae Freshwater Station, Hokkaido University	2021
Oma-1-4	O. m. masou	unknown	1	19Nov2021	Nanae Freshwater Station, Hokkaido University	2021
Oma-1-5	O. m. masou	unknown	1	19Nov2021	Nanae Freshwater Station, Hokkaido University	2021
Oma-1-6	O. m. masou	unknown	1	19Nov2021	Nanae Freshwater Station, Hokkaido University	2021
Oma-1-7	O. m. masou	unknown	1	19Nov2021	Nanae Freshwater Station, Hokkaido University	2021
Oma-1-8	O. m. masou	unknown	1	19Nov2021	Nanae Freshwater Station, Hokkaido University	2021
Oma-1-9	O. m. masou	unknown	1	19Nov2021	Nanae Freshwater Station, Hokkaido University	2021
Oma-1-Dam	O. m. masou	Female	1	19Nov2021	Nanae Freshwater Station, Hokkaido University	2021
Oma-1-Sire	O. m. masou	Male	1	19Nov2021	Nanae Freshwater Station, Hokkaido University	2021
Oma-2-1	O. m. masou	unknown	2	19Nov2021	Nanae Freshwater Station, Hokkaido University	2021
Oma-2-10	O. m. masou	unknown	2	19Nov2021	Nanae Freshwater Station, Hokkaido University	2021
Oma-2-12	O. m. masou	unknown	2	19Nov2021	Nanae Freshwater Station, Hokkaido University	2021
Oma-2-13	O. m. masou	unknown	2	19Nov2021	Nanae Freshwater Station, Hokkaido University	2021
Oma-2-14	O. m. masou	unknown	2	19Nov2021	Nanae Freshwater Station, Hokkaido University	2021
Oma-2-15	O. m. masou	unknown	2	19Nov2021	Nanae Freshwater Station, Hokkaido University	2021
Oma-2-16	O. m. masou	unknown	2	19Nov2021	Nanae Freshwater Station, Hokkaido University	2021
Oma-2-17	O. m. masou	unknown	2	19Nov2021	Nanae Freshwater Station, Hokkaido University	2021
Oma-2-18	O. m. masou	unknown	2	19Nov2021	Nanae Freshwater Station, Hokkaido University	2021
Oma-2-19	O. m. masou	unknown	2	19Nov2021	Nanae Freshwater Station, Hokkaido University	2021
Oma-2-2	O. m. masou	unknown	2	19Nov2021	Nanae Freshwater Station, Hokkaido University	2021
Oma-2-20	O. m. masou	unknown	2	19Nov2021	Nanae Freshwater Station, Hokkaido University	2021
Oma-2-21	O. m. masou	unknown	2	19Nov2021	Nanae Freshwater Station, Hokkaido University	2021
Oma-2-22	O. m. masou	unknown	2	19Nov2021	Nanae Freshwater Station, Hokkaido University	2021
Oma-2-23	O. m. masou	unknown	2	19Nov2021	Nanae Freshwater Station, Hokkaido University	2021
Oma-2-24	O. m. masou	unknown	2	19Nov2021	Nanae Freshwater Station, Hokkaido University	2021
Oma-2-25	O. m. masou	unknown	2	19Nov2021	Nanae Freshwater Station, Hokkaido University	2021
Oma-2-26	O. m. masou	unknown	2	19Nov2021	Nanae Freshwater Station, Hokkaido University	2021
Oma-2-27	O. m. masou	unknown	2	19Nov2021	Nanae Freshwater Station, Hokkaido University	2021
Oma-2-28	O. m. masou	unknown	2	19Nov2021	Nanae Freshwater Station, Hokkaido University	2021
Oma-2-29	O. m. masou	unknown	2	19Nov2021	Nanae Freshwater Station, Hokkaido University	2021
Oma-2-3	O. m. masou	unknown	2	19Nov2021	Nanae Freshwater Station, Hokkaido University	2021
Oma-2-30	O. m. masou	unknown	2	19Nov2021	Nanae Freshwater Station, Hokkaido University	2021
Oma-2-31	O. m. masou	unknown	2	19Nov2021	Nanae Freshwater Station, Hokkaido University	2021
Oma-2-33	O. m. masou	unknown	2	19Nov2021	Nanae Freshwater Station, Hokkaido University	2021
Oma-2-34	O. m. masou	unknown	2	19Nov2021	Nanae Freshwater Station, Hokkaido University	2021
Oma-2-35	O. m. masou	unknown	2	19Nov2021	Nanae Freshwater Station, Hokkaido University	2021
Oma-2-36	O. m. masou	unknown	2	19Nov2021	Nanae Freshwater Station, Hokkaido University	2021
Oma-2-4	O. m. masou	unknown	2	19Nov2021	Nanae Freshwater Station, Hokkaido University	2021
Oma-2-5	O. m. masou	unknown	2	19Nov2021	Nanae Freshwater Station, Hokkaido University	2021
Oma-2-6	O. m. masou	unknown	2	19Nov2021	Nanae Freshwater Station, Hokkaido University	2021
Oma-2-7	O. m. masou	unknown	2	19Nov2021	Nanae Freshwater Station, Hokkaido University	2021
Oma-2-8	O. m. masou	unknown	2	19Nov2021	Nanae Freshwater Station, Hokkaido University	2021
Oma-2-9	O. m. masou	unknown	2	19Nov2021	Nanae Freshwater Station, Hokkaido University	2021
Oma-2-Dam	O. m. masou	Female	2	19Nov2021	Nanae Freshwater Station, Hokkaido University	2021
Oma-2-Sire	O. m. masou	Male	2	19Nov2021	Nanae Freshwater Station, Hokkaido University	2021
Oma-3-1	O. m. masou	unknown	3	19Nov2021	Nanae Freshwater Station, Hokkaido University	2021
Oma-3-10	O. m. masou	unknown	3	19Nov2021	Nanae Freshwater Station, Hokkaido University	2021
Oma-3-11	O. m. masou	unknown	3	19Nov2021	Nanae Freshwater Station, Hokkaido University	2021
Oma-3-12	O. m. masou	unknown	3	19Nov2021	Nanae Freshwater Station, Hokkaido University	2021
Oma-3-13	O. m. masou	unknown	3	19Nov2021	Nanae Freshwater Station, Hokkaido University	2021
Oma-3-14	O. m. masou	unknown	3	19Nov2021	Nanae Freshwater Station, Hokkaido University	2021
Oma-3-15	O. m. masou	unknown	3	19Nov2021	Nanae Freshwater Station, Hokkaido University	2021
Oma-3-16	O. m. masou	unknown	3	19Nov2021	Nanae Freshwater Station, Hokkaido University	2021
Oma-3-17	O. m. masou	unknown	3	19Nov2021	Nanae Freshwater Station, Hokkaido University	2021
Oma-3-18	O. m. masou	unknown	3	19Nov2021	Nanae Freshwater Station, Hokkaido University	2021
Oma-3-19	O. m. masou	unknown	3	19Nov2021	Nanae Freshwater Station, Hokkaido University	2021
Oma-3-2	O. m. masou	unknown	3	19Nov2021	Nanae Freshwater Station, Hokkaido University	2021
Oma-3-20	O. m. masou	unknown	3	19Nov2021	Nanae Freshwater Station, Hokkaido University	2021
Oma-3-21	O. m. masou	unknown	3	19Nov2021	Nanae Freshwater Station, Hokkaido University	2021
Oma-3-22	O. m. masou	unknown	3	19Nov2021	Nanae Freshwater Station, Hokkaido University	2021
Oma-3-23	O. m. masou	unknown	3	19Nov2021	Nanae Freshwater Station, Hokkaido University	2021
Oma-3-24	O. m. masou	unknown	3	19Nov2021	Nanae Freshwater Station, Hokkaido University	2021
Oma-3-25	O. m. masou	unknown	3	19Nov2021	Nanae Freshwater Station, Hokkaido University	2021
Oma-3-26	O. m. masou	unknown	3	19Nov2021	Nanae Freshwater Station, Hokkaido University	2021
Oma-3-27	O. m. masou	unknown	3	19Nov2021	Nanae Freshwater Station, Hokkaido University	2021
Oma-3-28	O. m. masou	unknown	3	19Nov2021	Nanae Freshwater Station, Hokkaido University	2021
Oma-3-29	O. m. masou	unknown	3	19Nov2021	Nanae Freshwater Station, Hokkaido University	2021
Oma-3-3	O. m. masou	unknown	3	19Nov2021	Nanae Freshwater Station, Hokkaido University	2021
Oma-3-30	O. m. masou	unknown	3	19Nov2021	Nanae Freshwater Station, Hokkaido University	2021
Oma-3-31	O. m. masou	unknown	3	19Nov2021	Nanae Freshwater Station, Hokkaido University	2021
Oma-3-32	O. m. masou	unknown	3	19Nov2021	Nanae Freshwater Station, Hokkaido University	2021
Oma-3-33	O. m. masou	unknown	3	19Nov2021	Nanae Freshwater Station, Hokkaido University	2021
Oma-3-34	O. m. masou	unknown	3	19Nov2021	Nanae Freshwater Station, Hokkaido University	2021
Oma-3-35	O. m. masou	unknown	3	19Nov2021	Nanae Freshwater Station, Hokkaido University	2021
Oma-3-36	O. m. masou	unknown	3	19Nov2021	Nanae Freshwater Station, Hokkaido University	2021
Oma-3-4	O. m. masou	unknown	3	19Nov2021	Nanae Freshwater Station, Hokkaido University	2021
Oma-3-5	O. m. masou	unknown	3	19Nov2021	Nanae Freshwater Station, Hokkaido University	2021
Oma-3-6	O. m. masou	unknown	3	19Nov2021	Nanae Freshwater Station, Hokkaido University	2021
Oma-3-7	O. m. masou	unknown	3	19Nov2021	Nanae Freshwater Station, Hokkaido University	2021
Oma-3-8	O. m. masou	unknown	3	19Nov2021	Nanae Freshwater Station, Hokkaido University	2021
Oma-3-9	O. m. masou	unknown	3	19Nov2021	Nanae Freshwater Station, Hokkaido University	2021
Oma-3-Dam	O. m. masou	Female	3	19Nov2021	Nanae Freshwater Station, Hokkaido University	2021
Oma-3-Sire	O. m. masou	Male	3	19Nov2021	Nanae Freshwater Station, Hokkaido University	2021
Oma-4-1	O. m. masou	unknown	4	19Nov2021	Nanae Freshwater Station, Hokkaido University	2021
Oma-4-10	O. m. masou	unknown	4	19Nov2021	Nanae Freshwater Station, Hokkaido University	2021
Oma-4-11	O. m. masou	unknown	4	19Nov2021	Nanae Freshwater Station, Hokkaido University	2021
Oma-4-12	O. m. masou	unknown	4	19Nov2021	Nanae Freshwater Station, Hokkaido University	2021
Oma-4-13	O. m. masou	unknown	4	19Nov2021	Nanae Freshwater Station, Hokkaido University	2021
Oma-4-14	O. m. masou	unknown	4	19Nov2021	Nanae Freshwater Station, Hokkaido University	2021
Oma-4-15	O. m. masou	unknown	4	19Nov2021	Nanae Freshwater Station, Hokkaido University	2021
Oma-4-16	O. m. masou	unknown	4	19Nov2021	Nanae Freshwater Station, Hokkaido University	2021
Oma-4-17	O. m. masou	unknown	4	19Nov2021	Nanae Freshwater Station, Hokkaido University	2021
Oma-4-18	O. m. masou	unknown	4	19Nov2021	Nanae Freshwater Station, Hokkaido University	2021
Oma-4-19	O. m. masou	unknown	4	19Nov2021	Nanae Freshwater Station, Hokkaido University	2021
Oma-4-2	O. m. masou	unknown	4	19Nov2021	Nanae Freshwater Station, Hokkaido University	2021
Oma-4-20	O. m. masou	unknown	4	19Nov2021	Nanae Freshwater Station, Hokkaido University	2021
Oma-4-21	O. m. masou	unknown	4	19Nov2021	Nanae Freshwater Station, Hokkaido University	2021
Oma-4-22	O. m. masou	unknown	4	19Nov2021	Nanae Freshwater Station, Hokkaido University	2021
Oma-4-23	O. m. masou	unknown	4	19Nov2021	Nanae Freshwater Station, Hokkaido University	2021
Oma-4-24	O. m. masou	unknown	4	19Nov2021	Nanae Freshwater Station, Hokkaido University	2021
Oma-4-25	O. m. masou	unknown	4	19Nov2021	Nanae Freshwater Station, Hokkaido University	2021
Oma-4-26	O. m. masou	unknown	4	19Nov2021	Nanae Freshwater Station, Hokkaido University	2021
Oma-4-27	O. m. masou	unknown	4	19Nov2021	Nanae Freshwater Station, Hokkaido University	2021
Oma-4-28	O. m. masou	unknown	4	19Nov2021	Nanae Freshwater Station, Hokkaido University	2021
Oma-4-29	O. m. masou	unknown	4	19Nov2021	Nanae Freshwater Station, Hokkaido University	2021
Oma-4-3	O. m. masou	unknown	4	19Nov2021	Nanae Freshwater Station, Hokkaido University	2021
Oma-4-30	O. m. masou	unknown	4	19Nov2021	Nanae Freshwater Station, Hokkaido University	2021
Oma-4-31	O. m. masou	unknown	4	19Nov2021	Nanae Freshwater Station, Hokkaido University	2021
Oma-4-32	O. m. masou	unknown	4	19Nov2021	Nanae Freshwater Station, Hokkaido University	2021
Oma-4-33	O. m. masou	unknown	4	19Nov2021	Nanae Freshwater Station, Hokkaido University	2021
Oma-4-34	O. m. masou	unknown	4	19Nov2021	Nanae Freshwater Station, Hokkaido University	2021
Oma-4-35	O. m. masou	unknown	4	19Nov2021	Nanae Freshwater Station, Hokkaido University	2021
Oma-4-36	O. m. masou	unknown	4	19Nov2021	Nanae Freshwater Station, Hokkaido University	2021
Oma-4-4	O. m. masou	unknown	4	19Nov2021	Nanae Freshwater Station, Hokkaido University	2021
Oma-4-5	O. m. masou	unknown	4	19Nov2021	Nanae Freshwater Station, Hokkaido University	2021
Oma-4-6	O. m. masou	unknown	4	19Nov2021	Nanae Freshwater Station, Hokkaido University	2021
Oma-4-7	O. m. masou	unknown	4	19Nov2021	Nanae Freshwater Station, Hokkaido University	2021
Oma-4-8	O. m. masou	unknown	4	19Nov2021	Nanae Freshwater Station, Hokkaido University	2021
Oma-4-9	O. m. masou	unknown	4	19Nov2021	Nanae Freshwater Station, Hokkaido University	2021
Oma-4-Dam	O. m. masou	Female	4	19Nov2021	Nanae Freshwater Station, Hokkaido University	2021
Oma-4-Sire	O. m. masou	Male	4	19Nov2021	Nanae Freshwater Station, Hokkaido University	2021
AmagoF1	O. m. ishikawae	Female	NA	07Oct2020	Shiga prefecture Samegai Trout Farm	Unknown
AmagoF2	O. m. ishikawae	Female	NA	07Oct2020	Shiga prefecture Samegai Trout Farm	Unknown
AmagoF3	O. m. ishikawae	Female	NA	07Oct2020	Shiga prefecture Samegai Trout Farm	Unknown
AmagoM1	O. m. ishikawae	Male	NA	07Oct2020	Shiga prefecture Samegai Trout Farm	Unknown
AmagoM2	O. m. ishikawae	Male	NA	07Oct2020	Shiga prefecture Samegai Trout Farm	Unknown
AmagoM3	O. m. ishikawae	Male	NA	07Oct2020	Shiga prefecture Samegai Trout Farm	Unknown
BiwaF1	O. m. subsp.	Female	NA	07Oct2020	Shiga prefecture Samegai Trout Farm	Unknown
BiwaF2	O. m. subsp.	Female	NA	07Oct2020	Shiga prefecture Samegai Trout Farm	Unknown
BiwaF3	O. m. subsp.	Female	NA	07Oct2020	Shiga prefecture Samegai Trout Farm	Unknown
BiwaM1	O. m. subsp.	Male	NA	07Oct2020	Shiga prefecture Samegai Trout Farm	Unknown
BiwaM2	O. m. subsp.	Male	NA	07Oct2020	Shiga prefecture Samegai Trout Farm	Unknown
BiwaM3	O. m. subsp.	Male	NA	07Oct2020	Shiga prefecture Samegai Trout Farm	Unknown
MasuF1	O. m. masou	Female	NA	09Oct2020	Nanae Freshwater Station, Hokkaido University	2017
MasuF2	O. m. masou	Female	NA	09Oct2020	Nanae Freshwater Station, Hokkaido University	2017
MasuF3	O. m. masou	Female	NA	09Oct2020	Nanae Freshwater Station, Hokkaido University	2017
MasuM1	O. m. masou	Male	NA	09Oct2020	Nanae Freshwater Station, Hokkaido University	2017
MasuM2	O. m. masou	Male	NA	09Oct2020	Nanae Freshwater Station, Hokkaido University	2017
MasuM3	O. m. masou	Male	NA	09Oct2020	Nanae Freshwater Station, Hokkaido University	2017
